# Supplementary material for: Differences in the Inflammatory Response of White Adipose Tissue and Adipose-Derived Stem Cells
Source: Int J Mol Sci. 2020 Feb 6;21(3):1086. doi: 10.3390/ijms21031086 (PMC7037886; doi:10.3390/ijms21031086)
Supplement: Supplementary file 1 [file ijms-21-01086-s001.zip]

Archive with 4 entries (4 files):
- ijms-703817_R1_Tab.S1.xlsx
- ijms-703817_R1_Tab.S2.xlsx
- ijms-703817_R1_Tab.S3.xlsx
- ijms-703817_R1_Tab.S4.docx
