# Supplementary material for: Differences in the Inflammatory Response of White Adipose Tissue and Adipose-Derived Stem Cells
Source: Int J Mol Sci. 2020 Feb 6;21(3):1086. doi: 10.3390/ijms21031086 (PMC7037886; doi:10.3390/ijms21031086)
Supplement: Supplementary file 1 [file ijms-21-01086-s001.zip › ijms-703817_R1_Tab.S3.xlsx]

## Sheet: sig. up-reg. processes
GO biological process complete	adj. p-value
anatomical structure morphogenesis (GO:0009653)	1.02e-32
extracellular matrix organization (GO:0030198)	1.26e-31
extracellular structure organization (GO:0043062)	1.23e-29
biological adhesion (GO:0022610)	1.04e-26
cell adhesion (GO:0007155)	1.85e-26
anatomical structure development (GO:0048856)	5.17e-23
system development (GO:0048731)	6.03e-23
developmental process (GO:0032502)	3.07e-21
cell surface receptor signaling pathway (GO:0007166)	7.86e-21
response to virus (GO:0009615)	1.16e-20
multicellular organism development (GO:0007275)	1.8e-20
defense response to virus (GO:0051607)	2e-20
circulatory system development (GO:0072359)	8.65e-20
regulation of multicellular organismal process (GO:0051239)	2.99e-19
animal organ morphogenesis (GO:0009887)	4.52e-19
animal organ development (GO:0048513)	2.83e-18
response to type I interferon (GO:0034340)	7.87e-18
type I interferon signaling pathway (GO:0060337)	1.14e-17
cellular response to type I interferon (GO:0071357)	1.14e-17
multicellular organismal process (GO:0032501)	2.19e-17
tissue development (GO:0009888)	4.23e-17
cellular component morphogenesis (GO:0032989)	7.29e-17
tube development (GO:0035295)	1.02e-16
anatomical structure formation involved in morphogenesis (GO:0048646)	1.02e-16
response to external stimulus (GO:0009605)	3.87e-16
cell morphogenesis (GO:0000902)	4.89e-16
regulation of multicellular organismal development (GO:2000026)	1.02e-15
negative regulation of biological process (GO:0048519)	1.11e-15
regulation of developmental process (GO:0050793)	2.95e-15
cellular developmental process (GO:0048869)	3.49e-15
tube morphogenesis (GO:0035239)	3.7e-15
cellular response to organic substance (GO:0071310)	1.38e-14
cell development (GO:0048468)	1.48e-14
signaling (GO:0023052)	1.52e-14
collagen fibril organization (GO:0030199)	1.65e-14
cell differentiation (GO:0030154)	2.83e-14
response to cytokine (GO:0034097)	4.33e-14
positive regulation of multicellular organismal process (GO:0051240)	4.55e-14
supramolecular fiber organization (GO:0097435)	5.37e-14
regulation of cell population proliferation (GO:0042127)	6.23e-14
muscle structure development (GO:0061061)	6.93e-14
cell communication (GO:0007154)	9.29e-14
response to organic substance (GO:0010033)	2.71e-13
blood vessel development (GO:0001568)	3.33e-13
cellular response to chemical stimulus (GO:0070887)	4.22e-13
response to stimulus (GO:0050896)	4.38e-13
cardiovascular system development (GO:0072358)	5.49e-13
positive regulation of developmental process (GO:0051094)	6.18e-13
cellular response to cytokine stimulus (GO:0071345)	7.34e-13
signal transduction (GO:0007165)	8.22e-13
response to interferon-gamma (GO:0034341)	8.87e-13
cytokine-mediated signaling pathway (GO:0019221)	1.05e-12
negative regulation of multicellular organismal process (GO:0051241)	1.06e-12
regulation of cell communication (GO:0010646)	1.13e-12
regulation of cell migration (GO:0030334)	1.14e-12
regulation of signaling (GO:0023051)	1.4e-12
vasculature development (GO:0001944)	1.86e-12
ossification (GO:0001503)	2.07e-12
cell-cell adhesion (GO:0098609)	2.68e-12
negative regulation of cellular process (GO:0048523)	3.4e-12
negative regulation of cell population proliferation (GO:0008285)	1.03e-11
cellular response to interferon-gamma (GO:0071346)	1.11e-11
blood vessel morphogenesis (GO:0048514)	1.17e-11
negative regulation of viral process (GO:0048525)	1.23e-11
nervous system development (GO:0007399)	1.45e-11
regulation of anatomical structure morphogenesis (GO:0022603)	1.67e-11
defense response (GO:0006952)	1.82e-11
response to other organism (GO:0051707)	2.5e-11
response to external biotic stimulus (GO:0043207)	2.58e-11
regulation of cellular component movement (GO:0051270)	2.84e-11
negative regulation of viral genome replication (GO:0045071)	2.94e-11
negative regulation of multi-organism process (GO:0043901)	3.03e-11
positive regulation of biological process (GO:0048518)	3.34e-11
innate immune response (GO:0045087)	3.45e-11
regulation of cell motility (GO:2000145)	3.5e-11
regulation of cell adhesion (GO:0030155)	3.55e-11
cell projection morphogenesis (GO:0048858)	3.73e-11
regulation of locomotion (GO:0040012)	3.75e-11
response to biotic stimulus (GO:0009607)	3.8e-11
negative regulation of viral life cycle (GO:1903901)	4.33e-11
tissue morphogenesis (GO:0048729)	4.39e-11
regulation of response to stimulus (GO:0048583)	4.56e-11
neuron projection morphogenesis (GO:0048812)	5.44e-11
cell part morphogenesis (GO:0032990)	5.74e-11
plasma membrane bounded cell projection morphogenesis (GO:0120039)	6.79e-11
regulation of viral genome replication (GO:0045069)	7.76e-11
cell morphogenesis involved in differentiation (GO:0000904)	7.91e-11
skeletal system development (GO:0001501)	9.25e-11
positive regulation of response to stimulus (GO:0048584)	1.18e-10
response to stress (GO:0006950)	1.21e-10
regulation of signal transduction (GO:0009966)	1.58e-10
muscle cell differentiation (GO:0042692)	2.08e-10
regulation of biological process (GO:0050789)	2.35e-10
regulation of vasculature development (GO:1901342)	2.72e-10
regulation of localization (GO:0032879)	2.79e-10
positive regulation of signal transduction (GO:0009967)	3.01e-10
angiogenesis (GO:0001525)	4.66e-10
positive regulation of signaling (GO:0023056)	4.84e-10
defense response to other organism (GO:0098542)	5.41e-10
interferon-gamma-mediated signaling pathway (GO:0060333)	6.19e-10
positive regulation of cell communication (GO:0010647)	6.48e-10
striated muscle cell differentiation (GO:0051146)	7.61e-10
cellular response to stimulus (GO:0051716)	8.01e-10
heart development (GO:0007507)	8.52e-10
regulation of viral life cycle (GO:1903900)	9.74e-10
regulation of angiogenesis (GO:0045765)	1.23e-09
movement of cell or subcellular component (GO:0006928)	2.16e-09
biological regulation (GO:0065007)	2.45e-09
neuron projection development (GO:0031175)	3.13e-09
positive regulation of cellular process (GO:0048522)	3.86e-09
neuron development (GO:0048666)	4.08e-09
detection of chemical stimulus involved in sensory perception of smell (GO:0050911)	4.34e-09
regulation of cell differentiation (GO:0045595)	5.3e-09
neuron projection guidance (GO:0097485)	7.29e-09
neuron differentiation (GO:0030182)	8.25e-09
neurogenesis (GO:0022008)	8.98e-09
locomotion (GO:0040011)	1.04e-08
response to chemical (GO:0042221)	1.21e-08
axon development (GO:0061564)	1.22e-08
axon guidance (GO:0007411)	1.64e-08
regulation of cellular response to growth factor stimulus (GO:0090287)	1.77e-08
chemotaxis (GO:0006935)	1.92e-08
taxis (GO:0042330)	2.1e-08
RNA processing (GO:0006396)	2.26e-08
enzyme linked receptor protein signaling pathway (GO:0007167)	2.69e-08
regulation of chondrocyte differentiation (GO:0032330)	2.9e-08
regulation of viral process (GO:0050792)	2.98e-08
positive regulation of cell migration (GO:0030335)	3.52e-08
cell morphogenesis involved in neuron differentiation (GO:0048667)	3.63e-08
axonogenesis (GO:0007409)	4.69e-08
regulation of cartilage development (GO:0061035)	5.33e-08
regulation of cellular process (GO:0050794)	5.34e-08
mRNA metabolic process (GO:0016071)	5.7e-08
regulation of multi-organism process (GO:0043900)	5.91e-08
positive regulation of cell differentiation (GO:0045597)	6.13e-08
positive regulation of cell motility (GO:2000147)	6.16e-08
muscle tissue development (GO:0060537)	7.17e-08
immune system process (GO:0002376)	7.63e-08
cellular process (GO:0009987)	7.9e-08
regulation of cell death (GO:0010941)	8.09e-08
positive regulation of locomotion (GO:0040017)	8.13e-08
positive regulation of cellular component movement (GO:0051272)	9.07e-08
cardiac muscle tissue development (GO:0048738)	9.24e-08
negative regulation of response to stimulus (GO:0048585)	9.33e-08
regulation of symbiosis, encompassing mutualism through parasitism (GO:0043903)	1.15e-07
detection of chemical stimulus involved in sensory perception (GO:0050907)	1.38e-07
negative regulation of cell adhesion (GO:0007162)	1.42e-07
regulation of transport (GO:0051049)	1.5e-07
regulation of cytokine production (GO:0001817)	1.6e-07
modulation of chemical synaptic transmission (GO:0050804)	1.76e-07
negative regulation of developmental process (GO:0051093)	1.78e-07
nucleic acid metabolic process (GO:0090304)	1.8e-07
regulation of trans-synaptic signaling (GO:0099177)	1.83e-07
embryonic morphogenesis (GO:0048598)	1.92e-07
regulation of transmembrane receptor protein serine/threonine kinase signaling pathway (GO:0090092)	1.96e-07
response to wounding (GO:0009611)	2.03e-07
cardiac chamber development (GO:0003205)	2.19e-07
skeletal system morphogenesis (GO:0048705)	2.33e-07
generation of neurons (GO:0048699)	2.38e-07
regulation of biological quality (GO:0065008)	2.42e-07
sensory perception of smell (GO:0007608)	2.82e-07
biological_process (GO:0008150)	3.25e-07
Unclassified (UNCLASSIFIED)	3.25e-07
cellular component organization (GO:0016043)	3.26e-07
cell-cell signaling (GO:0007267)	3.72e-07
response to growth factor (GO:0070848)	3.88e-07
endochondral bone morphogenesis (GO:0060350)	4.17e-07
synapse organization (GO:0050808)	4.17e-07
regulation of apoptotic process (GO:0042981)	5.17e-07
cellular response to growth factor stimulus (GO:0071363)	5.24e-07
cell junction assembly (GO:0034329)	5.68e-07
wound healing (GO:0042060)	5.94e-07
response to mechanical stimulus (GO:0009612)	6.82e-07
sensory perception of chemical stimulus (GO:0007606)	6.89e-07
negative regulation of cartilage development (GO:0061037)	7.03e-07
cell-substrate adhesion (GO:0031589)	7.25e-07
bone morphogenesis (GO:0060349)	7.51e-07
actin cytoskeleton organization (GO:0030036)	7.6e-07
cartilage development (GO:0051216)	7.66e-07
negative regulation of chondrocyte differentiation (GO:0032331)	7.89e-07
regulation of response to external stimulus (GO:0032101)	8.67e-07
negative regulation of locomotion (GO:0040013)	9.34e-07
RNA metabolic process (GO:0016070)	9.57e-07
gene expression (GO:0010467)	9.79e-07
regulation of programmed cell death (GO:0043067)	1.09e-06
muscle system process (GO:0003012)	1.12e-06
connective tissue development (GO:0061448)	1.13e-06
positive regulation of cell population proliferation (GO:0008284)	1.2e-06
cell junction organization (GO:0034330)	1.37e-06
detection of chemical stimulus (GO:0009593)	1.44e-06
mRNA processing (GO:0006397)	1.44e-06
response to interferon-alpha (GO:0035455)	1.48e-06
actin filament-based process (GO:0030029)	1.49e-06
regulation of ossification (GO:0030278)	1.52e-06
urogenital system development (GO:0001655)	1.62e-06
striated muscle tissue development (GO:0014706)	1.63e-06
cell projection organization (GO:0030030)	1.73e-06
heterocycle metabolic process (GO:0046483)	1.74e-06
cellular nitrogen compound metabolic process (GO:0034641)	1.82e-06
nucleobase-containing compound metabolic process (GO:0006139)	1.86e-06
positive regulation of intracellular signal transduction (GO:1902533)	1.94e-06
cell-cell adhesion via plasma-membrane adhesion molecules (GO:0098742)	2.11e-06
negative regulation of cellular component movement (GO:0051271)	2.19e-06
regulation of Wnt signaling pathway (GO:0030111)	2.21e-06
plasma membrane bounded cell projection organization (GO:0120036)	2.31e-06
regulation of animal organ morphogenesis (GO:2000027)	2.45e-06
positive regulation of ossification (GO:0045778)	2.59e-06
renal system development (GO:0072001)	2.6e-06
regulation of protein phosphorylation (GO:0001932)	2.64e-06
cardiac chamber morphogenesis (GO:0003206)	2.71e-06
extracellular matrix assembly (GO:0085029)	3.03e-06
positive regulation of protein phosphorylation (GO:0001934)	3.43e-06
immune effector process (GO:0002252)	3.67e-06
RNA splicing (GO:0008380)	3.72e-06
cellular aromatic compound metabolic process (GO:0006725)	3.95e-06
negative regulation of cell migration (GO:0030336)	4.18e-06
bone development (GO:0060348)	4.28e-06
cell migration (GO:0016477)	4.37e-06
immune response (GO:0006955)	4.49e-06
cellular component organization or biogenesis (GO:0071840)	4.57e-06
negative regulation of cell differentiation (GO:0045596)	4.84e-06
response to endogenous stimulus (GO:0009719)	5.38e-06
regulation of response to stress (GO:0080134)	5.57e-06
positive regulation of MAPK cascade (GO:0043410)	6.87e-06
positive regulation of cell adhesion (GO:0045785)	7.57e-06
striated muscle cell development (GO:0055002)	7.74e-06
sensory organ development (GO:0007423)	7.99e-06
negative regulation of cell motility (GO:2000146)	8.36e-06
positive regulation of vasculature development (GO:1904018)	8.8e-06
muscle cell development (GO:0055001)	8.88e-06
multi-organism process (GO:0051704)	9e-06
transmembrane receptor protein serine/threonine kinase signaling pathway (GO:0007178)	9.23e-06
collagen metabolic process (GO:0032963)	9.42e-06
regulation of cell-substrate adhesion (GO:0010810)	9.52e-06
positive regulation of transmembrane receptor protein serine/threonine kinase signaling pathway (GO:0090100)	9.96e-06
circulatory system process (GO:0003013)	1.11e-05
sprouting angiogenesis (GO:0002040)	1.15e-05
positive regulation of phosphorylation (GO:0042327)	1.18e-05
negative regulation of immune system process (GO:0002683)	1.19e-05
embryo development (GO:0009790)	1.2e-05
kidney development (GO:0001822)	1.21e-05
regulation of MAPK cascade (GO:0043408)	1.22e-05
morphogenesis of an epithelium (GO:0002009)	1.23e-05
regulation of response to biotic stimulus (GO:0002831)	1.33e-05
negative regulation of vasculature development (GO:1901343)	1.38e-05
export from cell (GO:0140352)	1.38e-05
negative regulation of blood vessel morphogenesis (GO:2000181)	1.4e-05
positive regulation of angiogenesis (GO:0045766)	1.4e-05
endodermal cell differentiation (GO:0035987)	1.49e-05
cellular response to virus (GO:0098586)	1.5e-05
blood circulation (GO:0008015)	1.52e-05
regulation of cytokine secretion (GO:0050707)	1.59e-05
regulation of intracellular signal transduction (GO:1902531)	1.59e-05
regulation of synapse organization (GO:0050807)	1.74e-05
lung development (GO:0030324)	1.81e-05
negative regulation of signaling (GO:0023057)	1.81e-05
negative regulation of cytokine production (GO:0001818)	1.93e-05
regulation of cardiac muscle tissue development (GO:0055024)	1.95e-05
respiratory system development (GO:0060541)	1.97e-05
cell-cell adhesion mediated by cadherin (GO:0044331)	2.15e-05
formation of primary germ layer (GO:0001704)	2.15e-05
actomyosin structure organization (GO:0031032)	2.15e-05
positive regulation of cytokine production (GO:0001819)	2.18e-05
muscle contraction (GO:0006936)	2.25e-05
positive regulation of chemotaxis (GO:0050921)	2.38e-05
negative regulation of cell communication (GO:0010648)	2.42e-05
localization of cell (GO:0051674)	2.48e-05
cell motility (GO:0048870)	2.48e-05
regulation of smooth muscle cell migration (GO:0014910)	2.5e-05
heart morphogenesis (GO:0003007)	2.51e-05
respiratory tube development (GO:0030323)	2.52e-05
cell-matrix adhesion (GO:0007160)	2.53e-05
regulation of cellular component organization (GO:0051128)	2.71e-05
osteoblast differentiation (GO:0001649)	2.79e-05
RNA splicing, via transesterification reactions (GO:0000375)	2.87e-05
cardiac ventricle development (GO:0003231)	3.07e-05
developmental growth (GO:0048589)	3.12e-05
negative regulation of cell-cell adhesion (GO:0022408)	3.21e-05
negative regulation of angiogenesis (GO:0016525)	3.34e-05
organic cyclic compound metabolic process (GO:1901360)	3.37e-05
cartilage development involved in endochondral bone morphogenesis (GO:0060351)	3.71e-05
positive regulation of Wnt signaling pathway (GO:0030177)	3.76e-05
regulation of membrane potential (GO:0042391)	3.8e-05
regulation of secretion (GO:0051046)	3.8e-05
muscle organ development (GO:0007517)	3.89e-05
cardiocyte differentiation (GO:0035051)	3.96e-05
regulation of synapse structure or activity (GO:0050803)	4.07e-05
regulation of canonical Wnt signaling pathway (GO:0060828)	4.09e-05
regulation of molecular function (GO:0065009)	4.23e-05
epithelium development (GO:0060429)	4.38e-05
endoderm formation (GO:0001706)	4.39e-05
positive regulation of synapse assembly (GO:0051965)	4.41e-05
positive regulation of response to external stimulus (GO:0032103)	4.41e-05
mRNA splicing, via spliceosome (GO:0000398)	4.49e-05
RNA splicing, via transesterification reactions with bulged adenosine as nucleophile (GO:0000377)	4.49e-05
regulation of cell-cell adhesion (GO:0022407)	5.04e-05
growth (GO:0040007)	5.16e-05
ribonucleoprotein complex biogenesis (GO:0022613)	5.39e-05
regulation of immune system process (GO:0002682)	5.41e-05
negative regulation of signal transduction (GO:0009968)	5.55e-05
regulation of epithelial cell proliferation (GO:0050678)	5.6e-05
cellular response to endogenous stimulus (GO:0071495)	5.65e-05
cardiac muscle cell differentiation (GO:0055007)	5.79e-05
actin filament organization (GO:0007015)	6.15e-05
establishment of tissue polarity (GO:0007164)	6.19e-05
establishment of planar polarity (GO:0001736)	6.19e-05
muscle tissue morphogenesis (GO:0060415)	6.29e-05
regulation of phosphorylation (GO:0042325)	6.5e-05
secretion (GO:0046903)	6.52e-05
mammary gland duct morphogenesis (GO:0060603)	6.54e-05
regulation of T cell proliferation (GO:0042129)	6.64e-05
regulation of defense response (GO:0031347)	6.67e-05
central nervous system development (GO:0007417)	6.69e-05
sensory organ morphogenesis (GO:0090596)	6.78e-05
secretion by cell (GO:0032940)	7e-05
regulation of ion transport (GO:0043269)	7.01e-05
negative regulation of innate immune response (GO:0045824)	7.57e-05
cell-cell junction organization (GO:0045216)	7.65e-05
positive regulation of epithelial cell proliferation (GO:0050679)	7.98e-05
epithelial tube morphogenesis (GO:0060562)	8.06e-05
regulation of chemotaxis (GO:0050920)	8.21e-05
negative regulation of leukocyte proliferation (GO:0070664)	8.97e-05
system process (GO:0003008)	9.17e-05
cell surface receptor signaling pathway involved in cell-cell signaling (GO:1905114)	9.19e-05
intracellular protein transport (GO:0006886)	9.31e-05
morphogenesis of a branching structure (GO:0001763)	9.83e-05
positive regulation of phosphorus metabolic process (GO:0010562)	9.98e-05
positive regulation of phosphate metabolic process (GO:0045937)	9.98e-05
chondrocyte development (GO:0002063)	0.000102
negative regulation of immune response (GO:0050777)	0.000103
cell-cell junction assembly (GO:0007043)	0.000107
regulation of morphogenesis of an epithelium (GO:1905330)	0.000107
branching morphogenesis of an epithelial tube (GO:0048754)	0.00011
adherens junction organization (GO:0034332)	0.000113
negative regulation of T cell proliferation (GO:0042130)	0.000114
regulation of synapse assembly (GO:0051963)	0.000118
positive regulation of cardiac muscle tissue development (GO:0055025)	0.00012
endoderm development (GO:0007492)	0.000123
ureteric bud development (GO:0001657)	0.000126
muscle organ morphogenesis (GO:0048644)	0.000126
peptidyl-proline hydroxylation (GO:0019511)	0.000128
morphogenesis of a branching epithelium (GO:0061138)	0.000131
peripheral nervous system development (GO:0007422)	0.000139
mesonephric tubule development (GO:0072164)	0.00014
mesonephric epithelium development (GO:0072163)	0.00014
regulation of cytokine production involved in immune response (GO:0002718)	0.00014
bone growth (GO:0098868)	0.000141
odontogenesis (GO:0042476)	0.000144
positive regulation of canonical Wnt signaling pathway (GO:0090263)	0.000149
negative regulation of lymphocyte activation (GO:0051250)	0.000149
ventricular cardiac muscle tissue development (GO:0003229)	0.00015
regulation of striated muscle tissue development (GO:0016202)	0.000155
positive regulation of DNA-binding transcription factor activity (GO:0051091)	0.000155
positive regulation of cell division (GO:0051781)	0.000156
regulation of leukocyte proliferation (GO:0070663)	0.000159
negative regulation of leukocyte cell-cell adhesion (GO:1903038)	0.000172
positive regulation of leukocyte chemotaxis (GO:0002690)	0.000174
negative regulation of cell activation (GO:0050866)	0.000174
negative regulation of mononuclear cell proliferation (GO:0032945)	0.000175
regulation of defense response to virus (GO:0050688)	0.000175
negative regulation of lymphocyte proliferation (GO:0050672)	0.000175
positive regulation of stem cell differentiation (GO:2000738)	0.000179
regulation of cell morphogenesis (GO:0022604)	0.000182
positive regulation of defense response to virus by host (GO:0002230)	0.000186
negative regulation of T cell activation (GO:0050868)	0.000189
calcium-dependent cell-cell adhesion via plasma membrane cell adhesion molecules (GO:0016339)	0.000192
positive regulation of epithelial to mesenchymal transition (GO:0010718)	0.000192
postsynapse organization (GO:0099173)	0.000193
regulation of muscle tissue development (GO:1901861)	0.000198
platelet activation (GO:0030168)	0.000198
negative regulation of response to external stimulus (GO:0032102)	0.000198
positive regulation of cell-substrate adhesion (GO:0010811)	0.000204
regulation of leukocyte chemotaxis (GO:0002688)	0.000207
negative regulation of molecular function (GO:0044092)	0.000207
mesonephros development (GO:0001823)	0.000214
regulation of muscle organ development (GO:0048634)	0.000215
positive regulation of osteoblast differentiation (GO:0045669)	0.000225
regulation of protein modification process (GO:0031399)	0.00023
regulation of wound healing (GO:0061041)	0.000233
cellular response to tumor necrosis factor (GO:0071356)	0.000234
regulation of phosphate metabolic process (GO:0019220)	0.000236
regulation of phosphorus metabolic process (GO:0051174)	0.000238
regulation of endothelial cell proliferation (GO:0001936)	0.000242
regulation of hemostasis (GO:1900046)	0.000244
regulation of interferon-gamma production (GO:0032649)	0.000246
collagen biosynthetic process (GO:0032964)	0.000251
regulation of secretion by cell (GO:1903530)	0.000252
regulation of cardiocyte differentiation (GO:1905207)	0.000257
positive regulation of peptidyl-tyrosine phosphorylation (GO:0050731)	0.000264
homophilic cell adhesion via plasma membrane adhesion molecules (GO:0007156)	0.000275
regulation of defense response to virus by host (GO:0050691)	0.000278
regulation of non-canonical Wnt signaling pathway (GO:2000050)	0.000285
regulation of cardiac muscle tissue growth (GO:0055021)	0.000291
cellular response to BMP stimulus (GO:0071773)	0.000296
response to BMP (GO:0071772)	0.000296
chondrocyte differentiation (GO:0002062)	0.000302
digestive tract development (GO:0048565)	0.00031
developmental growth involved in morphogenesis (GO:0060560)	0.00032
positive regulation of protein modification process (GO:0031401)	0.00032
positive regulation of leukocyte migration (GO:0002687)	0.000336
negative regulation of hemostasis (GO:1900047)	0.000341
cardiac ventricle morphogenesis (GO:0003208)	0.000341
negative regulation of wound healing (GO:0061045)	0.000341
cellular response to vitamin (GO:0071295)	0.000354
protein hydroxylation (GO:0018126)	0.000354
chromosome organization (GO:0051276)	0.000366
regulation of pathway-restricted SMAD protein phosphorylation (GO:0060393)	0.000373
regulation of DNA-binding transcription factor activity (GO:0051090)	0.000373
morphogenesis of a polarized epithelium (GO:0001738)	0.000381
endochondral bone growth (GO:0003416)	0.000381
smooth muscle contraction (GO:0006939)	0.00039
gastrulation (GO:0007369)	0.000397
peptidyl-lysine oxidation (GO:0018057)	0.000415
protein complex oligomerization (GO:0051259)	0.000416
cardiac septum development (GO:0003279)	0.000423
regulation of hydrolase activity (GO:0051336)	0.000423
organ growth (GO:0035265)	0.000425
regulation of smooth muscle cell proliferation (GO:0048660)	0.000425
positive regulation of transport (GO:0051050)	0.000451
negative regulation of response to wounding (GO:1903035)	0.000455
positive regulation of cardiac muscle tissue growth (GO:0055023)	0.000467
growth plate cartilage development (GO:0003417)	0.000467
regulation of bone mineralization (GO:0030500)	0.000474
regulation of response to wounding (GO:1903034)	0.000475
negative regulation of activated T cell proliferation (GO:0046007)	0.000507
mammary gland morphogenesis (GO:0060443)	0.000512
platelet aggregation (GO:0070527)	0.000512
ventricular cardiac muscle cell differentiation (GO:0055012)	0.000525
positive regulation of macromolecule metabolic process (GO:0010604)	0.000525
positive regulation of cardiac muscle cell proliferation (GO:0060045)	0.000533
regulation of osteoblast differentiation (GO:0045667)	0.000547
negative regulation of animal organ morphogenesis (GO:0110111)	0.000552
regulation of BMP signaling pathway (GO:0030510)	0.000558
gland morphogenesis (GO:0022612)	0.000558
positive regulation of protein tyrosine kinase activity (GO:0061098)	0.000576
carbohydrate derivative catabolic process (GO:1901136)	0.000582
regulation of heart growth (GO:0060420)	0.000596
positive regulation of gene expression (GO:0010628)	0.000599
negative regulation of leukocyte activation (GO:0002695)	0.000606
regulation of lymphocyte proliferation (GO:0050670)	0.000629
regulation of mononuclear cell proliferation (GO:0032944)	0.000643
response to organic cyclic compound (GO:0014070)	0.000648
positive regulation of nitrogen compound metabolic process (GO:0051173)	0.000652
response to magnesium ion (GO:0032026)	0.000664
cytoplasmic pattern recognition receptor signaling pathway in response to virus (GO:0039528)	0.000668
BMP signaling pathway (GO:0030509)	0.000669
regulation of mononuclear cell migration (GO:0071675)	0.000678
regulation of blood coagulation (GO:0030193)	0.000716
kidney epithelium development (GO:0072073)	0.000717
gliogenesis (GO:0042063)	0.000741
cardiac muscle tissue morphogenesis (GO:0055008)	0.000744
translation (GO:0006412)	0.000755
limb development (GO:0060173)	0.000761
appendage development (GO:0048736)	0.000761
positive regulation of nervous system development (GO:0051962)	0.000769
digestive system development (GO:0055123)	0.00077
endochondral ossification (GO:0001958)	0.000776
positive regulation of cardiocyte differentiation (GO:1905209)	0.000776
replacement ossification (GO:0036075)	0.000776
peptide biosynthetic process (GO:0043043)	0.000776
regulation of natural killer cell mediated cytotoxicity (GO:0042269)	0.000777
trabecula morphogenesis (GO:0061383)	0.000777
response to lipid (GO:0033993)	0.00079
response to tumor necrosis factor (GO:0034612)	0.000841
regulation of body fluid levels (GO:0050878)	0.000868
response to oxygen-containing compound (GO:1901700)	0.000871
regulation of biomineralization (GO:0110149)	0.000879
positive regulation of endothelial cell proliferation (GO:0001938)	0.000879
regulation of biomineral tissue development (GO:0070167)	0.000879
positive regulation of heart growth (GO:0060421)	0.000883
glandular epithelial cell differentiation (GO:0002067)	0.000883
ventricular cardiac muscle tissue morphogenesis (GO:0055010)	0.000886
positive regulation of pathway-restricted SMAD protein phosphorylation (GO:0010862)	0.000886
positive regulation of muscle organ development (GO:0048636)	0.00092
positive regulation of striated muscle tissue development (GO:0045844)	0.00092
collagen-activated signaling pathway (GO:0038065)	0.000924
response to interferon-beta (GO:0035456)	0.000927
homotypic cell-cell adhesion (GO:0034109)	0.000932
regulation of nervous system development (GO:0051960)	0.000933
regulation of immune effector process (GO:0002697)	0.000938
biomineralization (GO:0110148)	0.000961
biomineral tissue development (GO:0031214)	0.000961
ear development (GO:0043583)	0.000961
positive regulation of I-kappaB kinase/NF-kappaB signaling (GO:0043123)	0.000979
regulation of leukocyte cell-cell adhesion (GO:1903037)	0.000986
regulation of protein secretion (GO:0050708)	0.000988
covalent chromatin modification (GO:0016569)	0.000988
regulation of peptidyl-tyrosine phosphorylation (GO:0050730)	0.000997
antigen processing and presentation of endogenous peptide antigen via MHC class I via ER pathway, TAP-independent (GO:0002486)	0.00101
antigen processing and presentation of endogenous peptide antigen via MHC class I via ER pathway (GO:0002484)	0.00101
hyaluronan biosynthetic process (GO:0030213)	0.00101
bone mineralization (GO:0030282)	0.00101
regulation of natural killer cell mediated immunity (GO:0002715)	0.00101
positive regulation of epidermis development (GO:0045684)	0.00102
positive regulation of muscle tissue development (GO:1901863)	0.00102
female pregnancy (GO:0007565)	0.00103
positive regulation of apoptotic process (GO:0043065)	0.00103
peptidyl-proline modification (GO:0018208)	0.00104
cellular response to transforming growth factor beta stimulus (GO:0071560)	0.00105
regulation of epithelial to mesenchymal transition (GO:0010717)	0.00106
amide biosynthetic process (GO:0043604)	0.00109
positive regulation of programmed cell death (GO:0043068)	0.00111
chromatin organization (GO:0006325)	0.00113
negative regulation of blood coagulation (GO:0030195)	0.00114
negative regulation of secretion (GO:0051048)	0.00114
regulation of cell growth (GO:0001558)	0.00115
regulation of coagulation (GO:0050818)	0.00116
positive regulation of bone mineralization (GO:0030501)	0.00118
regulation of innate immune response (GO:0045088)	0.00118
regulation of system process (GO:0044057)	0.0012
cell population proliferation (GO:0008283)	0.00121
integrin-mediated signaling pathway (GO:0007229)	0.00124
cytoskeleton organization (GO:0007010)	0.00125
negative regulation of smooth muscle cell migration (GO:0014912)	0.00126
myoblast fusion (GO:0007520)	0.00126
substrate adhesion-dependent cell spreading (GO:0034446)	0.00129
regulation of interferon-alpha production (GO:0032647)	0.0013
multi-multicellular organism process (GO:0044706)	0.00132
negative regulation of cell death (GO:0060548)	0.00132
positive regulation of cellular component organization (GO:0051130)	0.00132
response to transforming growth factor beta (GO:0071559)	0.00134
positive regulation of developmental growth (GO:0048639)	0.00134
positive regulation of endothelial cell migration (GO:0010595)	0.00135
histone modification (GO:0016570)	0.00135
inner ear development (GO:0048839)	0.00136
negative regulation of cellular response to growth factor stimulus (GO:0090288)	0.0014
cell cycle (GO:0007049)	0.0014
mesenchyme development (GO:0060485)	0.00143
antigen processing and presentation of endogenous peptide antigen via MHC class Ib (GO:0002476)	0.00146
detection of mechanical stimulus involved in sensory perception (GO:0050974)	0.00152
sensory perception of pain (GO:0019233)	0.00152
epithelial cell proliferation (GO:0050673)	0.00152
positive regulation of cellular metabolic process (GO:0031325)	0.00152
branching involved in mammary gland duct morphogenesis (GO:0060444)	0.00153
pyrimidine nucleoside catabolic process (GO:0046135)	0.00153
trabecula formation (GO:0060343)	0.00153
antigen processing and presentation of endogenous peptide antigen (GO:0002483)	0.00155
positive regulation of T cell apoptotic process (GO:0070234)	0.00155
antigen processing and presentation of endogenous peptide antigen via MHC class I (GO:0019885)	0.00155
regulation of cardiac muscle cell proliferation (GO:0060043)	0.00155
regulation of type III interferon production (GO:0034344)	0.0016
regulation of transforming growth factor beta receptor signaling pathway (GO:0017015)	0.00162
morphogenesis of embryonic epithelium (GO:0016331)	0.00163
response to vitamin (GO:0033273)	0.00166
cell-cell signaling by wnt (GO:0198738)	0.00166
Wnt signaling pathway (GO:0016055)	0.00166
positive regulation of stress-activated MAPK cascade (GO:0032874)	0.00167
ribonucleoprotein complex subunit organization (GO:0071826)	0.00169
regulation of receptor-mediated endocytosis (GO:0048259)	0.00173
inner ear morphogenesis (GO:0042472)	0.00173

## Sheet: sig. down-reg. processes
GO biological process complete	adj. p-value
response to stimulus (GO:0050896)	1.81e-43
regulation of immune system process (GO:0002682)	5.57e-39
immune system process (GO:0002376)	6.19e-39
regulation of response to stimulus (GO:0048583)	3.2e-38
cell communication (GO:0007154)	1.88e-35
signaling (GO:0023052)	5.86e-35
immune response (GO:0006955)	7.96e-35
response to external stimulus (GO:0009605)	3.16e-34
regulation of biological quality (GO:0065008)	6.99e-33
cell surface receptor signaling pathway (GO:0007166)	9.97e-33
signal transduction (GO:0007165)	1.53e-32
cell activation (GO:0001775)	1.73e-32
defense response (GO:0006952)	6.85e-32
cellular response to stimulus (GO:0051716)	3.15e-31
positive regulation of biological process (GO:0048518)	1.43e-30
positive regulation of response to stimulus (GO:0048584)	5.01e-30
cellular response to chemical stimulus (GO:0070887)	9.27e-30
positive regulation of immune system process (GO:0002684)	1.07e-29
leukocyte activation (GO:0045321)	1.28e-29
regulation of multicellular organismal process (GO:0051239)	1.38e-29
regulation of localization (GO:0032879)	2.52e-29
inflammatory response (GO:0006954)	8.83e-29
response to stress (GO:0006950)	1.75e-28
regulation of response to external stimulus (GO:0032101)	4.19e-28
response to organic substance (GO:0010033)	2.95e-27
response to other organism (GO:0051707)	4.24e-27
response to external biotic stimulus (GO:0043207)	4.75e-27
response to chemical (GO:0042221)	7.12e-27
biological regulation (GO:0065007)	2.76e-26
response to biotic stimulus (GO:0009607)	2.99e-26
regulation of immune response (GO:0050776)	4.17e-26
regulation of cell activation (GO:0050865)	2.92e-25
cellular response to organic substance (GO:0071310)	5.45e-23
positive regulation of multicellular organismal process (GO:0051240)	9.14e-23
regulation of biological process (GO:0050789)	1.44e-22
cellular response to cytokine stimulus (GO:0071345)	3.52e-22
response to cytokine (GO:0034097)	6.6e-22
leukocyte migration (GO:0050900)	7.78e-22
regulation of cell migration (GO:0030334)	2.6e-21
regulation of cell motility (GO:2000145)	3.66e-21
regulated exocytosis (GO:0045055)	6.36e-21
cell migration (GO:0016477)	8.4e-21
export from cell (GO:0140352)	9.27e-21
secretion (GO:0046903)	1.47e-20
myeloid leukocyte activation (GO:0002274)	1.63e-20
regulation of cellular component movement (GO:0051270)	2.11e-20
positive regulation of cellular process (GO:0048522)	2.22e-20
regulation of leukocyte activation (GO:0002694)	2.45e-20
secretion by cell (GO:0032940)	4.52e-20
regulation of locomotion (GO:0040012)	5.15e-20
negative regulation of biological process (GO:0048519)	1.06e-19
immune effector process (GO:0002252)	1.1e-19
exocytosis (GO:0006887)	1.67e-19
cytokine-mediated signaling pathway (GO:0019221)	1.86e-19
locomotion (GO:0040011)	2.4e-19
leukocyte activation involved in immune response (GO:0002366)	2.86e-19
cell activation involved in immune response (GO:0002263)	4.25e-19
regulation of inflammatory response (GO:0050727)	6.96e-19
response to oxygen-containing compound (GO:1901700)	8.65e-19
regulation of signaling (GO:0023051)	8.97e-19
regulation of cell communication (GO:0010646)	9.29e-19
regulation of cytokine production (GO:0001817)	1.51e-18
response to bacterium (GO:0009617)	1.82e-18
regulation of cell population proliferation (GO:0042127)	3.41e-18
positive regulation of immune response (GO:0050778)	4.84e-18
leukocyte mediated immunity (GO:0002443)	8.07e-18
positive regulation of cell communication (GO:0010647)	1.27e-17
positive regulation of cell activation (GO:0050867)	1.71e-17
regulation of transport (GO:0051049)	1.8e-17
regulation of defense response (GO:0031347)	2.15e-17
positive regulation of signaling (GO:0023056)	2.18e-17
negative regulation of multicellular organismal process (GO:0051241)	2.39e-17
myeloid cell activation involved in immune response (GO:0002275)	2.45e-17
localization of cell (GO:0051674)	2.91e-17
cell motility (GO:0048870)	2.91e-17
localization (GO:0051179)	3.2e-17
regulation of cell adhesion (GO:0030155)	4.28e-17
regulation of cellular process (GO:0050794)	4.66e-17
vesicle-mediated transport (GO:0016192)	4.75e-17
regulation of tumor necrosis factor superfamily cytokine production (GO:1903555)	1.16e-16
chemotaxis (GO:0006935)	1.43e-16
taxis (GO:0042330)	1.74e-16
defense response to other organism (GO:0098542)	1.83e-16
cell chemotaxis (GO:0060326)	1.9e-16
chemical homeostasis (GO:0048878)	3.02e-16
positive regulation of transport (GO:0051050)	3.41e-16
positive regulation of phosphorus metabolic process (GO:0010562)	3.44e-16
positive regulation of phosphate metabolic process (GO:0045937)	3.44e-16
positive regulation of response to external stimulus (GO:0032103)	3.6e-16
leukocyte chemotaxis (GO:0030595)	5.59e-16
negative regulation of cellular process (GO:0048523)	7.25e-16
homeostatic process (GO:0042592)	9.45e-16
regulation of tumor necrosis factor production (GO:0032680)	1.25e-15
granulocyte activation (GO:0036230)	2.06e-15
response to lipid (GO:0033993)	2.6e-15
positive regulation of cell motility (GO:2000147)	2.74e-15
positive regulation of signal transduction (GO:0009967)	2.97e-15
leukocyte degranulation (GO:0043299)	3.04e-15
biological adhesion (GO:0022610)	3.13e-15
positive regulation of leukocyte activation (GO:0002696)	3.51e-15
regulation of signal transduction (GO:0009966)	3.63e-15
cell adhesion (GO:0007155)	4.7e-15
positive regulation of cell migration (GO:0030335)	6.89e-15
positive regulation of locomotion (GO:0040017)	7.9e-15
activation of immune response (GO:0002253)	9.3e-15
regulation of secretion (GO:0051046)	9.3e-15
innate immune response (GO:0045087)	9.45e-15
neutrophil activation (GO:0042119)	1.06e-14
neutrophil activation involved in immune response (GO:0002283)	1.23e-14
positive regulation of cellular component movement (GO:0051272)	1.37e-14
ion homeostasis (GO:0050801)	1.59e-14
regulation of molecular function (GO:0065009)	1.79e-14
regulation of lymphocyte activation (GO:0051249)	2.6e-14
immune response-regulating signaling pathway (GO:0002764)	2.81e-14
positive regulation of molecular function (GO:0044093)	2.89e-14
positive regulation of cytokine production (GO:0001819)	2.91e-14
myeloid leukocyte mediated immunity (GO:0002444)	2.96e-14
regulation of developmental process (GO:0050793)	5.15e-14
neutrophil degranulation (GO:0043312)	6.26e-14
regulation of chemotaxis (GO:0050920)	7.22e-14
positive regulation of catalytic activity (GO:0043085)	7.57e-14
lymphocyte activation (GO:0046649)	8.04e-14
neutrophil mediated immunity (GO:0002446)	9.45e-14
biological_process (GO:0008150)	1.02e-13
Unclassified (UNCLASSIFIED)	1.02e-13
system development (GO:0048731)	1.74e-13
positive regulation of phosphorylation (GO:0042327)	1.77e-13
cellular process (GO:0009987)	1.78e-13
positive regulation of intracellular signal transduction (GO:1902533)	1.82e-13
regulation of ERK1 and ERK2 cascade (GO:0070372)	1.96e-13
metal ion homeostasis (GO:0055065)	2.46e-13
intracellular signal transduction (GO:0035556)	2.78e-13
regulation of phosphate metabolic process (GO:0019220)	3.12e-13
immune response-activating signal transduction (GO:0002757)	3.31e-13
negative regulation of response to external stimulus (GO:0032102)	4.03e-13
positive regulation of cell adhesion (GO:0045785)	4.06e-13
regulation of cell-cell adhesion (GO:0022407)	4.2e-13
regulation of phosphorus metabolic process (GO:0051174)	4.53e-13
regulation of phosphorylation (GO:0042325)	5e-13
positive regulation of developmental process (GO:0051094)	5.86e-13
inorganic ion homeostasis (GO:0098771)	5.87e-13
leukocyte differentiation (GO:0002521)	6.24e-13
movement of cell or subcellular component (GO:0006928)	7.76e-13
regulation of MAPK cascade (GO:0043408)	7.94e-13
regulation of secretion by cell (GO:1903530)	1.04e-12
regulation of lymphocyte proliferation (GO:0050670)	1.05e-12
regulation of leukocyte migration (GO:0002685)	1.13e-12
regulation of mononuclear cell proliferation (GO:0032944)	1.2e-12
regulation of catalytic activity (GO:0050790)	1.21e-12
cation homeostasis (GO:0055080)	1.3e-12
response to wounding (GO:0009611)	1.36e-12
T cell activation (GO:0042110)	1.38e-12
multicellular organismal process (GO:0032501)	1.54e-12
divalent inorganic cation homeostasis (GO:0072507)	1.58e-12
regulation of leukocyte proliferation (GO:0070663)	1.59e-12
cellular divalent inorganic cation homeostasis (GO:0072503)	1.69e-12
regulation of lipid metabolic process (GO:0019216)	2.1e-12
negative regulation of cytokine production (GO:0001818)	2.2e-12
positive regulation of cell-cell adhesion (GO:0022409)	2.46e-12
myeloid leukocyte migration (GO:0097529)	2.56e-12
negative regulation of immune system process (GO:0002683)	2.84e-12
cardiovascular system development (GO:0072358)	3.85e-12
vasculature development (GO:0001944)	4.44e-12
negative regulation of response to stimulus (GO:0048585)	4.56e-12
anatomical structure development (GO:0048856)	4.81e-12
regulation of response to stress (GO:0080134)	4.83e-12
regulation of peptide secretion (GO:0002791)	4.96e-12
blood vessel development (GO:0001568)	6.16e-12
regulation of protein phosphorylation (GO:0001932)	6.58e-12
transport (GO:0006810)	6.64e-12
multi-organism process (GO:0051704)	9.39e-12
cellular metal ion homeostasis (GO:0006875)	9.77e-12
regulation of T cell activation (GO:0050863)	1.02e-11
positive regulation of ERK1 and ERK2 cascade (GO:0070374)	1.06e-11
regulation of intracellular signal transduction (GO:1902531)	1.21e-11
regulation of vasculature development (GO:1901342)	1.55e-11
hemopoiesis (GO:0030097)	1.7e-11
immune response-regulating cell surface receptor signaling pathway (GO:0002768)	2.07e-11
positive regulation of MAPK cascade (GO:0043410)	2.24e-11
phagocytosis (GO:0006909)	2.35e-11
regulation of cytosolic calcium ion concentration (GO:0051480)	2.35e-11
response to drug (GO:0042493)	2.42e-11
developmental process (GO:0032502)	2.5e-11
positive regulation of protein phosphorylation (GO:0001934)	2.97e-11
regulation of leukocyte cell-cell adhesion (GO:1903037)	3.31e-11
positive regulation of tumor necrosis factor superfamily cytokine production (GO:1903557)	3.46e-11
positive regulation of lymphocyte activation (GO:0051251)	3.5e-11
response to molecule of bacterial origin (GO:0002237)	3.53e-11
positive regulation of secretion (GO:0051047)	3.69e-11
wound healing (GO:0042060)	3.84e-11
cellular ion homeostasis (GO:0006873)	4.02e-11
granulocyte chemotaxis (GO:0071621)	4.29e-11
negative regulation of cell activation (GO:0050866)	4.75e-11
regulation of multicellular organismal development (GO:2000026)	5.17e-11
animal organ development (GO:0048513)	5.67e-11
blood vessel morphogenesis (GO:0048514)	5.71e-11
establishment of localization (GO:0051234)	6.08e-11
second-messenger-mediated signaling (GO:0019932)	6.41e-11
angiogenesis (GO:0001525)	6.79e-11
response to lipopolysaccharide (GO:0032496)	6.79e-11
positive regulation of leukocyte cell-cell adhesion (GO:1903039)	7.59e-11
cellular cation homeostasis (GO:0030003)	8.04e-11
granulocyte migration (GO:0097530)	9.02e-11
negative regulation of cell population proliferation (GO:0008285)	9.32e-11
regulation of protein secretion (GO:0050708)	9.48e-11
cellular chemical homeostasis (GO:0055082)	1.01e-10
hematopoietic or lymphoid organ development (GO:0048534)	1.09e-10
regulation of angiogenesis (GO:0045765)	1.19e-10
immune response-activating cell surface receptor signaling pathway (GO:0002429)	1.21e-10
regulation of body fluid levels (GO:0050878)	1.21e-10
positive regulation of T cell activation (GO:0050870)	1.35e-10
cellular response to oxygen-containing compound (GO:1901701)	1.37e-10
regulation of cell death (GO:0010941)	1.39e-10
nucleic acid metabolic process (GO:0090304)	1.4e-10
regulation of system process (GO:0044057)	1.46e-10
positive regulation of cytosolic calcium ion concentration (GO:0007204)	1.48e-10
T cell differentiation (GO:0030217)	1.63e-10
regulation of immune effector process (GO:0002697)	1.79e-10
neutrophil chemotaxis (GO:0030593)	2.05e-10
multicellular organism development (GO:0007275)	2.28e-10
immune system development (GO:0002520)	2.43e-10
neutrophil migration (GO:1990266)	2.92e-10
positive regulation of secretion by cell (GO:1903532)	3.04e-10
regulation of hydrolase activity (GO:0051336)	3.15e-10
negative regulation of defense response (GO:0031348)	3.25e-10
RNA processing (GO:0006396)	3.38e-10
macrophage activation (GO:0042116)	3.73e-10
adaptive immune response (GO:0002250)	4.05e-10
G protein-coupled receptor signaling pathway (GO:0007186)	4.09e-10
positive regulation of tumor necrosis factor production (GO:0032760)	4.73e-10
regulation of peptide transport (GO:0090087)	5.24e-10
sensory perception of smell (GO:0007608)	5.6e-10
positive regulation of protein metabolic process (GO:0051247)	6.29e-10
regulation of protein metabolic process (GO:0051246)	6.49e-10
DNA metabolic process (GO:0006259)	6.77e-10
positive regulation of metabolic process (GO:0009893)	7.47e-10
positive regulation of chemotaxis (GO:0050921)	8.34e-10
regulation of cell differentiation (GO:0045595)	9.6e-10
negative regulation of inflammatory response (GO:0050728)	9.71e-10
positive regulation of cell differentiation (GO:0045597)	1.04e-09
import into cell (GO:0098657)	1.13e-09
positive regulation of leukocyte migration (GO:0002687)	1.22e-09
regulation of peptidyl-tyrosine phosphorylation (GO:0050730)	1.25e-09
circulatory system development (GO:0072359)	1.29e-09
positive regulation of inflammatory response (GO:0050729)	1.31e-09
positive regulation of lymphocyte proliferation (GO:0050671)	1.66e-09
regulation of cytokine secretion (GO:0050707)	1.75e-09
positive regulation of kinase activity (GO:0033674)	1.84e-09
positive regulation of mononuclear cell proliferation (GO:0032946)	1.93e-09
negative regulation of cellular component movement (GO:0051271)	1.98e-09
response to alcohol (GO:0097305)	2.37e-09
cytokine production (GO:0001816)	2.41e-09
endocytosis (GO:0006897)	2.43e-09
detection of chemical stimulus involved in sensory perception of smell (GO:0050911)	2.66e-09
regulation of cellular protein metabolic process (GO:0032268)	2.79e-09
tube morphogenesis (GO:0035239)	2.96e-09
response to toxic substance (GO:0009636)	3.18e-09
regulation of anatomical structure morphogenesis (GO:0022603)	3.43e-09
positive regulation of peptide secretion (GO:0002793)	3.5e-09
cellular calcium ion homeostasis (GO:0006874)	3.59e-09
calcium ion homeostasis (GO:0055074)	3.63e-09
cellular homeostasis (GO:0019725)	3.63e-09
positive regulation of T cell proliferation (GO:0042102)	3.83e-09
chromosome organization (GO:0051276)	3.91e-09
positive regulation of cellular protein metabolic process (GO:0032270)	4.58e-09
positive regulation of leukocyte proliferation (GO:0070665)	4.66e-09
lymphocyte differentiation (GO:0030098)	5.57e-09
regulation of T cell proliferation (GO:0042129)	7.06e-09
cell differentiation (GO:0030154)	7.38e-09
positive regulation of cell population proliferation (GO:0008284)	7.5e-09
positive regulation of defense response (GO:0031349)	7.87e-09
negative regulation of locomotion (GO:0040013)	8.88e-09
regulation of interleukin-1 production (GO:0032652)	9.14e-09
positive regulation of protein secretion (GO:0050714)	9.43e-09
platelet degranulation (GO:0002576)	1.03e-08
cellular developmental process (GO:0048869)	1.04e-08
negative regulation of secretion by cell (GO:1903531)	1.15e-08
response to acid chemical (GO:0001101)	1.22e-08
negative regulation of leukocyte activation (GO:0002695)	1.27e-08
regulation of kinase activity (GO:0043549)	1.27e-08
response to fatty acid (GO:0070542)	1.28e-08
regulation of programmed cell death (GO:0043067)	1.4e-08
regulation of leukocyte chemotaxis (GO:0002688)	1.41e-08
lipid metabolic process (GO:0006629)	1.49e-08
regulation of lipid biosynthetic process (GO:0046890)	1.52e-08
regulation of ion transport (GO:0043269)	1.78e-08
positive regulation of cellular metabolic process (GO:0031325)	1.82e-08
regulation of protein transport (GO:0051223)	1.98e-08
positive regulation of peptidyl-tyrosine phosphorylation (GO:0050731)	2.14e-08
negative regulation of tumor necrosis factor superfamily cytokine production (GO:1903556)	2.26e-08
detection of chemical stimulus involved in sensory perception (GO:0050907)	2.32e-08
regulation of cold-induced thermogenesis (GO:0120161)	2.42e-08
negative regulation of secretion (GO:0051048)	2.44e-08
positive regulation of hydrolase activity (GO:0051345)	2.53e-08
positive regulation of cell death (GO:0010942)	2.73e-08
negative regulation of transport (GO:0051051)	2.99e-08
positive regulation of protein modification process (GO:0031401)	3.04e-08
endothelium development (GO:0003158)	3.07e-08
regulation of leukocyte differentiation (GO:1902105)	3.34e-08
regulation of establishment of protein localization (GO:0070201)	3.35e-08
primary alcohol metabolic process (GO:0034308)	3.53e-08
regulation of hormone levels (GO:0010817)	3.99e-08
response to organic cyclic compound (GO:0014070)	4.56e-08
positive regulation of immune effector process (GO:0002699)	4.66e-08
response to endogenous stimulus (GO:0009719)	4.7e-08
tissue development (GO:0009888)	4.99e-08
endothelial cell differentiation (GO:0045446)	5.11e-08
positive regulation of protein kinase B signaling (GO:0051897)	5.38e-08
negative regulation of cell migration (GO:0030336)	5.41e-08
myeloid cell differentiation (GO:0030099)	5.58e-08
regulation of apoptotic process (GO:0042981)	5.84e-08
positive regulation of protein kinase activity (GO:0045860)	6.07e-08
regulation of protein kinase activity (GO:0045859)	6.61e-08
regulation of protein modification process (GO:0031399)	6.84e-08
negative regulation of tumor necrosis factor production (GO:0032720)	6.87e-08
regulation of multi-organism process (GO:0043900)	6.98e-08
regulation of interleukin-6 production (GO:0032675)	7.03e-08
enzyme linked receptor protein signaling pathway (GO:0007167)	8.2e-08
gene expression (GO:0010467)	8.4e-08
positive regulation of transferase activity (GO:0051347)	9.92e-08
tube development (GO:0035295)	1.08e-07
negative regulation of cell motility (GO:2000146)	1.17e-07
platelet activation (GO:0030168)	1.21e-07
negative regulation of growth (GO:0045926)	1.26e-07
positive regulation of vasculature development (GO:1904018)	1.36e-07
blood circulation (GO:0008015)	1.36e-07
cellular response to lipid (GO:0071396)	1.46e-07
cellular lipid metabolic process (GO:0044255)	1.59e-07
positive regulation of cytokine secretion (GO:0050715)	1.77e-07
regulation of lipase activity (GO:0060191)	1.91e-07
cell-cell signaling (GO:0007267)	1.97e-07
positive regulation of leukocyte chemotaxis (GO:0002690)	2.02e-07
regulation of cytokine biosynthetic process (GO:0042035)	2.04e-07
response to organonitrogen compound (GO:0010243)	2.15e-07
cellular response to DNA damage stimulus (GO:0006974)	2.19e-07
small molecule metabolic process (GO:0044281)	2.42e-07
cellular response to chemokine (GO:1990869)	2.79e-07
response to chemokine (GO:1990868)	2.79e-07
anatomical structure morphogenesis (GO:0009653)	2.79e-07
circulatory system process (GO:0003013)	2.97e-07
cellular response to cadmium ion (GO:0071276)	3.02e-07
receptor-mediated endocytosis (GO:0006898)	3.23e-07
negative regulation of cell communication (GO:0010648)	3.33e-07
positive regulation of ion transport (GO:0043270)	3.42e-07
blood coagulation (GO:0007596)	3.51e-07
negative regulation of signaling (GO:0023057)	3.52e-07
diterpenoid metabolic process (GO:0016101)	3.63e-07
negative regulation of signal transduction (GO:0009968)	3.63e-07
cell-cell adhesion (GO:0098609)	3.67e-07
positive regulation of lipid metabolic process (GO:0045834)	3.68e-07
nucleobase-containing compound metabolic process (GO:0006139)	3.85e-07
monocarboxylic acid metabolic process (GO:0032787)	3.86e-07
cell cycle (GO:0007049)	4.21e-07
alcohol metabolic process (GO:0006066)	4.3e-07
cell division (GO:0051301)	4.4e-07
negative regulation of peptide secretion (GO:0002792)	4.41e-07
cellular macromolecule catabolic process (GO:0044265)	4.58e-07
calcium-mediated signaling (GO:0019722)	4.66e-07
negative regulation of cell adhesion (GO:0007162)	4.83e-07
regulation of transferase activity (GO:0051338)	5.37e-07
retinoid metabolic process (GO:0001523)	5.41e-07
regulation of interferon-gamma production (GO:0032649)	5.41e-07
lymphocyte mediated immunity (GO:0002449)	5.96e-07
adaptive immune response based on somatic recombination of immune receptors built from immunoglobulin superfamily domains (GO:0002460)	5.98e-07
positive regulation of protein transport (GO:0051222)	6.25e-07
mRNA metabolic process (GO:0016071)	6.43e-07
coagulation (GO:0050817)	6.56e-07
regulation of response to biotic stimulus (GO:0002831)	6.89e-07
antigen receptor-mediated signaling pathway (GO:0050851)	6.98e-07
myeloid leukocyte differentiation (GO:0002573)	7.01e-07
hemostasis (GO:0007599)	7.24e-07
lipid localization (GO:0010876)	7.43e-07
organic acid metabolic process (GO:0006082)	7.46e-07
negative regulation of lipid metabolic process (GO:0045833)	7.61e-07
regulation of leukocyte mediated immunity (GO:0002703)	7.64e-07
integrin-mediated signaling pathway (GO:0007229)	8.06e-07
chemokine-mediated signaling pathway (GO:0070098)	8.1e-07
retinol metabolic process (GO:0042572)	8.13e-07
regulation of innate immune response (GO:0045088)	8.15e-07
organic hydroxy compound metabolic process (GO:1901615)	8.79e-07
anatomical structure formation involved in morphogenesis (GO:0048646)	9.76e-07
cellular nitrogen compound metabolic process (GO:0034641)	9.76e-07
negative regulation of lymphocyte activation (GO:0051250)	1.13e-06
DNA repair (GO:0006281)	1.14e-06
response to nitrogen compound (GO:1901698)	1.22e-06
regulation of protein localization (GO:0032880)	1.32e-06
terpenoid metabolic process (GO:0006721)	1.37e-06
detection of stimulus involved in sensory perception (GO:0050906)	1.37e-06
leukocyte activation involved in inflammatory response (GO:0002269)	1.39e-06
microglial cell activation (GO:0001774)	1.39e-06
regulation of platelet activation (GO:0010543)	1.39e-06
positive regulation of nitrogen compound metabolic process (GO:0051173)	1.49e-06
negative regulation of developmental process (GO:0051093)	1.53e-06
response to antibiotic (GO:0046677)	1.56e-06
triglyceride metabolic process (GO:0006641)	1.62e-06
positive regulation of cytokine biosynthetic process (GO:0042108)	1.67e-06
intracellular protein transport (GO:0006886)	1.71e-06
ameboidal-type cell migration (GO:0001667)	1.74e-06
positive regulation of establishment of protein localization (GO:1904951)	1.76e-06
response to xenobiotic stimulus (GO:0009410)	1.82e-06
sensory perception of chemical stimulus (GO:0007606)	1.92e-06
transmembrane receptor protein tyrosine kinase signaling pathway (GO:0007169)	1.94e-06
regulation of MAP kinase activity (GO:0043405)	2.04e-06
positive regulation of phosphatidylinositol 3-kinase signaling (GO:0014068)	2.06e-06
positive regulation of apoptotic process (GO:0043065)	2.19e-06
carboxylic acid metabolic process (GO:0019752)	2.43e-06
phospholipase C-activating G protein-coupled receptor signaling pathway (GO:0007200)	2.45e-06
positive regulation of macromolecule metabolic process (GO:0010604)	2.48e-06
oxoacid metabolic process (GO:0043436)	2.5e-06
T cell selection (GO:0045058)	2.53e-06
defense response to bacterium (GO:0042742)	2.59e-06
response to hormone (GO:0009725)	2.64e-06
regulation of interleukin-12 production (GO:0032655)	2.74e-06
positive regulation of hemopoiesis (GO:1903708)	2.74e-06
positive regulation of cold-induced thermogenesis (GO:0120162)	2.81e-06
regulation of vesicle-mediated transport (GO:0060627)	2.93e-06
heterocycle metabolic process (GO:0046483)	3e-06
regulation of interleukin-1 beta production (GO:0032651)	3.04e-06
positive regulation of leukocyte differentiation (GO:1902107)	3.34e-06
regulation of epithelial cell proliferation (GO:0050678)	3.37e-06
positive regulation of programmed cell death (GO:0043068)	3.5e-06
regulation of metal ion transport (GO:0010959)	3.76e-06
response to inorganic substance (GO:0010035)	3.83e-06
response to cadmium ion (GO:0046686)	3.99e-06
isoprenoid metabolic process (GO:0006720)	4.13e-06
regulation of transmembrane transport (GO:0034762)	4.14e-06
negative regulation of lipid catabolic process (GO:0050995)	4.66e-06
regulation of myeloid leukocyte differentiation (GO:0002761)	4.9e-06
positive regulation of phospholipase C activity (GO:0010863)	4.91e-06
regulation of growth (GO:0040008)	5.17e-06
leukocyte cell-cell adhesion (GO:0007159)	5.49e-06
positive regulation of interferon-gamma production (GO:0032729)	5.56e-06
intracellular transport (GO:0046907)	5.61e-06
negative regulation of protein secretion (GO:0050709)	5.66e-06
regulation of actin filament-based process (GO:0032970)	5.69e-06
mRNA processing (GO:0006397)	6.11e-06
complement receptor mediated signaling pathway (GO:0002430)	6.19e-06
antibiotic metabolic process (GO:0016999)	6.19e-06
regulation of neutrophil migration (GO:1902622)	6.25e-06
cellular response to acid chemical (GO:0071229)	6.43e-06
regulation of macrophage activation (GO:0043030)	6.64e-06
response to interferon-gamma (GO:0034341)	6.67e-06
cellular response to interferon-gamma (GO:0071346)	6.71e-06
regulation of phospholipase C activity (GO:1900274)	7.43e-06
cellular response to endogenous stimulus (GO:0071495)	7.48e-06
positive regulation of neutrophil migration (GO:1902624)	7.55e-06
activation of phospholipase C activity (GO:0007202)	7.55e-06
regulation of myeloid cell differentiation (GO:0045637)	7.6e-06
cellular aromatic compound metabolic process (GO:0006725)	7.84e-06
negative regulation of establishment of protein localization (GO:1904950)	7.99e-06
RNA metabolic process (GO:0016070)	8.37e-06
regulation of cell adhesion mediated by integrin (GO:0033628)	9.08e-06
drug metabolic process (GO:0017144)	9.14e-06
regulation of blood coagulation (GO:0030193)	9.46e-06
response to prostaglandin (GO:0034694)	9.67e-06
regulation of humoral immune response (GO:0002920)	9.74e-06
glial cell activation (GO:0061900)	9.76e-06
positive regulation of angiogenesis (GO:0045766)	9.83e-06
fat cell differentiation (GO:0045444)	1.01e-05
response to peptide (GO:1901652)	1.02e-05
positive regulation of lipase activity (GO:0060193)	1.04e-05
regulation of protein kinase B signaling (GO:0051896)	1.07e-05
translation (GO:0006412)	1.07e-05
regulation of endothelial cell proliferation (GO:0001936)	1.08e-05
B cell receptor signaling pathway (GO:0050853)	1.08e-05
regulation of chemokine production (GO:0032642)	1.09e-05
regulation of hemostasis (GO:1900046)	1.09e-05
ribonucleoprotein complex biogenesis (GO:0022613)	1.18e-05
regulation of interleukin-8 production (GO:0032677)	1.22e-05
cyclic-nucleotide-mediated signaling (GO:0019935)	1.3e-05
positive regulation of small molecule metabolic process (GO:0062013)	1.33e-05
endothelial cell development (GO:0001885)	1.34e-05
acylglycerol metabolic process (GO:0006639)	1.37e-05
negative regulation of leukocyte proliferation (GO:0070664)	1.44e-05
triglyceride catabolic process (GO:0019433)	1.45e-05
negative regulation of protein transport (GO:0051224)	1.46e-05
ncRNA processing (GO:0034470)	1.52e-05
hormone metabolic process (GO:0042445)	1.53e-05
neutral lipid metabolic process (GO:0006638)	1.55e-05
response to cAMP (GO:0051591)	1.55e-05
detection of chemical stimulus (GO:0009593)	1.57e-05
positive regulation of chemokine production (GO:0032722)	1.62e-05
regulation of hemopoiesis (GO:1903706)	1.63e-05
regulation of phosphatidylinositol 3-kinase signaling (GO:0014066)	1.66e-05
cellular response to biotic stimulus (GO:0071216)	1.73e-05
fatty acid metabolic process (GO:0006631)	1.73e-05
regulation of small molecule metabolic process (GO:0062012)	1.79e-05
regulation of GTPase activity (GO:0043087)	1.79e-05
response to corticosteroid (GO:0031960)	1.81e-05
neuroinflammatory response (GO:0150076)	1.82e-05
regulation of actin filament organization (GO:0110053)	1.89e-05
regulation of coagulation (GO:0050818)	1.9e-05
cellular response to fatty acid (GO:0071398)	1.91e-05
detoxification of copper ion (GO:0010273)	1.94e-05
stress response to copper ion (GO:1990169)	1.94e-05
negative regulation of cytokine secretion (GO:0050710)	2.09e-05
lymphocyte migration (GO:0072676)	2.09e-05
regulation of fatty acid metabolic process (GO:0019217)	2.09e-05
negative regulation of immune response (GO:0050777)	2.1e-05
lipid transport (GO:0006869)	2.12e-05
adenylate cyclase-modulating G protein-coupled receptor signaling pathway (GO:0007188)	2.15e-05
regulation of leukocyte apoptotic process (GO:2000106)	2.16e-05
regulation of blood circulation (GO:1903522)	2.21e-05
positive regulation of interleukin-1 production (GO:0032732)	2.25e-05
regulation of smooth muscle cell proliferation (GO:0048660)	2.26e-05
regulation of anatomical structure size (GO:0090066)	2.26e-05
humoral immune response (GO:0006959)	2.32e-05
regulation of phagocytosis (GO:0050764)	2.37e-05
brown fat cell differentiation (GO:0050873)	2.4e-05
regulation of macrophage derived foam cell differentiation (GO:0010743)	2.4e-05
zinc ion homeostasis (GO:0055069)	2.41e-05
negative regulation of mononuclear cell proliferation (GO:0032945)	2.5e-05
negative regulation of lymphocyte proliferation (GO:0050672)	2.5e-05
regulation of calcium ion transport (GO:0051924)	2.51e-05
cellular protein catabolic process (GO:0044257)	2.55e-05
ncRNA metabolic process (GO:0034660)	2.59e-05
peptidyl-tyrosine phosphorylation (GO:0018108)	2.66e-05
regulation of granulocyte chemotaxis (GO:0071622)	2.69e-05
production of molecular mediator involved in inflammatory response (GO:0002532)	2.73e-05
cellular response to prostaglandin stimulus (GO:0071379)	2.74e-05
positive regulation of multi-organism process (GO:0043902)	2.81e-05
regulation of response to wounding (GO:1903034)	2.85e-05
regulation of blood pressure (GO:0008217)	2.92e-05
positive regulation of acute inflammatory response (GO:0002675)	3.05e-05
regulation of neutrophil chemotaxis (GO:0090022)	3.05e-05
regulation of tumor necrosis factor biosynthetic process (GO:0042534)	3.05e-05
response to extracellular stimulus (GO:0009991)	3.19e-05
small molecule biosynthetic process (GO:0044283)	3.24e-05
protein localization to organelle (GO:0033365)	3.24e-05
regulation of acute inflammatory response (GO:0002673)	3.25e-05
regulation of lipid storage (GO:0010883)	3.25e-05
regulation of fatty acid biosynthetic process (GO:0042304)	3.25e-05
organelle organization (GO:0006996)	3.25e-05
cellular defense response (GO:0006968)	3.26e-05
regulation of phospholipase activity (GO:0010517)	3.26e-05
regulation of supramolecular fiber organization (GO:1902903)	3.32e-05
negative regulation of protein metabolic process (GO:0051248)	3.36e-05
peptidyl-tyrosine modification (GO:0018212)	3.54e-05
cellular response to zinc ion (GO:0071294)	3.6e-05
regulation of adaptive immune response (GO:0002819)	3.64e-05
regulation of lipid localization (GO:1905952)	3.71e-05
detoxification of inorganic compound (GO:0061687)	3.76e-05
stress response to metal ion (GO:0097501)	3.76e-05
cell development (GO:0048468)	3.76e-05
regulation of lipid catabolic process (GO:0050994)	3.85e-05
monocarboxylic acid transport (GO:0015718)	4.09e-05
regulation of B cell proliferation (GO:0030888)	4.2e-05
positive regulation of lipid localization (GO:1905954)	4.27e-05
acute inflammatory response (GO:0002526)	4.33e-05
cellular response to molecule of bacterial origin (GO:0071219)	4.33e-05
endothelial cell morphogenesis (GO:0001886)	4.57e-05
positive regulation of neutrophil chemotaxis (GO:0090023)	4.67e-05
regulation of inflammatory response to antigenic stimulus (GO:0002861)	4.67e-05
mononuclear cell migration (GO:0071674)	4.67e-05
lymphocyte chemotaxis (GO:0048247)	4.67e-05
regulation of leukocyte degranulation (GO:0043300)	4.67e-05
response to ethanol (GO:0045471)	4.69e-05
transition metal ion homeostasis (GO:0055076)	4.69e-05
regulation of B cell activation (GO:0050864)	4.83e-05
regulation of cellular component organization (GO:0051128)	4.99e-05
protein modification by small protein conjugation or removal (GO:0070647)	5.08e-05
regulation of Rho protein signal transduction (GO:0035023)	5.42e-05
cellular response to xenobiotic stimulus (GO:0071466)	5.51e-05
G protein-coupled receptor signaling pathway, coupled to cyclic nucleotide second messenger (GO:0007187)	5.54e-05
positive chemotaxis (GO:0050918)	5.56e-05
response to purine-containing compound (GO:0014074)	5.57e-05
cellular zinc ion homeostasis (GO:0006882)	5.98e-05
modification-dependent macromolecule catabolic process (GO:0043632)	6.04e-05
cellular response to lipopolysaccharide (GO:0071222)	6.16e-05
cell cycle process (GO:0022402)	6.4e-05
regulation of adaptive immune response based on somatic recombination of immune receptors built from immunoglobulin superfamily domains (GO:0002822)	6.51e-05
cellular response to vascular endothelial growth factor stimulus (GO:0035924)	6.58e-05
positive regulation of supramolecular fiber organization (GO:1902905)	6.8e-05
positive regulation of tumor necrosis factor secretion (GO:1904469)	6.81e-05
regulation of protein serine/threonine kinase activity (GO:0071900)	6.83e-05
cellular response to inorganic substance (GO:0071241)	7.13e-05
regulation of actin cytoskeleton organization (GO:0032956)	7.18e-05
regulation of actin filament bundle assembly (GO:0032231)	7.4e-05
inositol lipid-mediated signaling (GO:0048017)	7.41e-05
positive regulation of granulocyte chemotaxis (GO:0071624)	7.62e-05
response to glucocorticoid (GO:0051384)	7.8e-05
monocyte chemotaxis (GO:0002548)	7.91e-05
interleukin-3-mediated signaling pathway (GO:0038156)	7.97e-05
modification-dependent protein catabolic process (GO:0019941)	7.98e-05
proteolysis involved in cellular protein catabolic process (GO:0051603)	8.19e-05
negative regulation of cell death (GO:0060548)	8.2e-05
positive regulation of interleukin-6 production (GO:0032755)	8.29e-05
positive regulation of phospholipase activity (GO:0010518)	8.44e-05
vascular endothelial growth factor receptor signaling pathway (GO:0048010)	8.62e-05
phagocytosis, engulfment (GO:0006911)	8.76e-05
response to abiotic stimulus (GO:0009628)	8.79e-05
respiratory burst (GO:0045730)	8.97e-05
dendritic cell migration (GO:0036336)	8.97e-05
positive regulation of lipid storage (GO:0010884)	8.97e-05
heterotypic cell-cell adhesion (GO:0034113)	9.05e-05
acylglycerol catabolic process (GO:0046464)	9.05e-05
neutral lipid catabolic process (GO:0046461)	9.05e-05
positive regulation of protein serine/threonine kinase activity (GO:0071902)	9.11e-05
regulation of nervous system process (GO:0031644)	9.12e-05
leukocyte migration involved in inflammatory response (GO:0002523)	9.16e-05
positive regulation of interleukin-1 beta production (GO:0032731)	9.17e-05
negative regulation of small molecule metabolic process (GO:0062014)	9.28e-05
positive regulation of response to biotic stimulus (GO:0002833)	9.31e-05
negative regulation of interleukin-6 production (GO:0032715)	9.47e-05
extracellular structure organization (GO:0043062)	9.55e-05
cellular response to metal ion (GO:0071248)	9.57e-05
mitotic cell cycle (GO:0000278)	9.9e-05
response to organophosphorus (GO:0046683)	9.98e-05
regulation of wound healing (GO:0061041)	9.98e-05
regulation of phospholipid metabolic process (GO:1903725)	0.000101
negative regulation of programmed cell death (GO:0043069)	0.000102
regulation of lymphocyte differentiation (GO:0045619)	0.000103
cell-substrate adhesion (GO:0031589)	0.000105
multicellular organismal homeostasis (GO:0048871)	0.000105
regulation of cation transmembrane transport (GO:1904062)	0.000108
ubiquitin-dependent protein catabolic process (GO:0006511)	0.000108
regulation of small GTPase mediated signal transduction (GO:0051056)	0.00011
regulation of lymphocyte mediated immunity (GO:0002706)	0.000111
lymphocyte activation involved in immune response (GO:0002285)	0.000114
positive regulation of reactive oxygen species metabolic process (GO:2000379)	0.000116
vascular process in circulatory system (GO:0003018)	0.000119
regulation of tumor necrosis factor secretion (GO:1904467)	0.00012
negative regulation of phosphorylation (GO:0042326)	0.000121
fatty acid biosynthetic process (GO:0006633)	0.000122
negative regulation of myeloid cell differentiation (GO:0045638)	0.000123
positive regulation of lipid biosynthetic process (GO:0046889)	0.000123
positive regulation of macrophage derived foam cell differentiation (GO:0010744)	0.000126
positive regulation of alpha-beta T cell activation (GO:0046635)	0.00013
negative regulation of smooth muscle cell proliferation (GO:0048662)	0.000134
double-strand break repair (GO:0006302)	0.000134
cellular hormone metabolic process (GO:0034754)	0.000135
organic acid transport (GO:0015849)	0.000138
carboxylic acid transport (GO:0046942)	0.000138
negative regulation of molecular function (GO:0044092)	0.000142
mitotic cell cycle process (GO:1903047)	0.000145
interferon-gamma-mediated signaling pathway (GO:0060333)	0.000146
macromolecule catabolic process (GO:0009057)	0.000147
cellular response to copper ion (GO:0071280)	0.000149
lipid storage (GO:0019915)	0.000149
B cell mediated immunity (GO:0019724)	0.00015
regulation of heart contraction (GO:0008016)	0.000151
renal system process (GO:0003014)	0.000155
positive regulation of myeloid cell differentiation (GO:0045639)	0.00016
regulation of ion transmembrane transport (GO:0034765)	0.000161
regulation of Ras protein signal transduction (GO:0046578)	0.000165
phosphatidylinositol-mediated signaling (GO:0048015)	0.000166
ion transport (GO:0006811)	0.000166
negative regulation of supramolecular fiber organization (GO:1902904)	0.000167
negative regulation of cell-cell adhesion (GO:0022408)	0.000168
response to zinc ion (GO:0010043)	0.00017
regulation of myeloid leukocyte mediated immunity (GO:0002886)	0.00017
positive regulation of regulated secretory pathway (GO:1903307)	0.00017
antimicrobial humoral response (GO:0019730)	0.000171
reactive oxygen species metabolic process (GO:0072593)	0.000171
T cell activation involved in immune response (GO:0002286)	0.000172
positive regulation of lymphocyte differentiation (GO:0045621)	0.000178
cellular response to organic cyclic compound (GO:0071407)	0.00018
regulation of fatty acid oxidation (GO:0046320)	0.000183
M phase (GO:0000279)	0.000186
mitotic M phase (GO:0000087)	0.000186
fatty acid transport (GO:0015908)	0.000188
T cell receptor signaling pathway (GO:0050852)	0.00019
negative regulation of muscle contraction (GO:0045932)	0.000191
response to metal ion (GO:0010038)	0.000193
response to ketone (GO:1901654)	0.000196
regulation of phosphatidylinositol 3-kinase activity (GO:0043551)	0.000197
plasma membrane invagination (GO:0099024)	0.0002
negative regulation of cell differentiation (GO:0045596)	0.000209
detection of stimulus (GO:0051606)	0.00021
chromatin organization (GO:0006325)	0.000214
ethanol oxidation (GO:0006069)	0.000222
T cell differentiation involved in immune response (GO:0002292)	0.000224
regulation of mast cell activation involved in immune response (GO:0033006)	0.000224
dendritic cell chemotaxis (GO:0002407)	0.000225
cellular response to low-density lipoprotein particle stimulus (GO:0071404)	0.000225
negative regulation of chemotaxis (GO:0050922)	0.000227
regulation of reactive oxygen species metabolic process (GO:2000377)	0.000232
peptide biosynthetic process (GO:0043043)	0.000235
negative regulation of angiogenesis (GO:0016525)	0.000239
regulation of tissue remodeling (GO:0034103)	0.00024
macrophage differentiation (GO:0030225)	0.000241
organic anion transport (GO:0015711)	0.000244
regulation of complement activation (GO:0030449)	0.00025
immunoglobulin mediated immune response (GO:0016064)	0.000251
lipid catabolic process (GO:0016042)	0.000252
bone mineralization (GO:0030282)	0.000254
negative regulation of myeloid leukocyte differentiation (GO:0002762)	0.000254
regulation of osteoclast differentiation (GO:0045670)	0.000254
detoxification (GO:0098754)	0.000257
Fc-gamma receptor signaling pathway (GO:0038094)	0.000258
response to estradiol (GO:0032355)	0.000258
developmental maturation (GO:0021700)	0.000259
Fc receptor signaling pathway (GO:0038093)	0.000259
oxidation-reduction process (GO:0055114)	0.000259
long-chain fatty acid transport (GO:0015909)	0.000261
positive regulation of transmembrane transport (GO:0034764)	0.000263
regulation of endocytosis (GO:0030100)	0.000263
protein modification by small protein conjugation (GO:0032446)	0.000269
fatty acid derivative metabolic process (GO:1901568)	0.00027
acute-phase response (GO:0006953)	0.000272
RNA modification (GO:0009451)	0.000282
negative regulation of apoptotic process (GO:0043066)	0.000286
epithelial cell development (GO:0002064)	0.000288
negative regulation of developmental growth (GO:0048640)	0.00029
regulation of cell growth (GO:0001558)	0.00029
cellular response to growth factor stimulus (GO:0071363)	0.000292
positive regulation of superoxide anion generation (GO:0032930)	0.000294
regulation of interleukin-2 biosynthetic process (GO:0045076)	0.000294
thymic T cell selection (GO:0045061)	0.000294
MAPK cascade (GO:0000165)	0.000295
positive regulation of hemostasis (GO:1900048)	0.0003
positive regulation of blood coagulation (GO:0030194)	0.0003
response to growth factor (GO:0070848)	0.0003
response to steroid hormone (GO:0048545)	0.000305
cellular macromolecule biosynthetic process (GO:0034645)	0.000305
negative regulation of phosphate metabolic process (GO:0045936)	0.000306
macrophage activation involved in immune response (GO:0002281)	0.00031
positive regulation of interleukin-2 biosynthetic process (GO:0045086)	0.00031
response to peptide hormone (GO:0043434)	0.00031
negative regulation of phosphorus metabolic process (GO:0010563)	0.000313
negative regulation of blood vessel morphogenesis (GO:2000181)	0.000319
regulation of mast cell activation (GO:0033003)	0.000321
positive regulation of phosphatidylinositol 3-kinase activity (GO:0043552)	0.000328
negative regulation of vasculature development (GO:1901343)	0.000329
negative regulation of catalytic activity (GO:0043086)	0.000331
positive regulation of phospholipid metabolic process (GO:1903727)	0.000342
regulation of hormone secretion (GO:0046883)	0.000354
urea transmembrane transport (GO:0071918)	0.000357
positive regulation of GTPase activity (GO:0043547)	0.00036
response to insulin (GO:0032868)	0.000363
positive regulation of coagulation (GO:0050820)	0.000372
regulation of T-helper 1 type immune response (GO:0002825)	0.000372
regulation of antigen processing and presentation (GO:0002577)	0.000379
positive regulation of cell adhesion mediated by integrin (GO:0033630)	0.000379
G protein-coupled purinergic receptor signaling pathway (GO:0035588)	0.000379
positive regulation of tumor necrosis factor biosynthetic process (GO:0042535)	0.000379
positive regulation of fat cell differentiation (GO:0045600)	0.00039
positive regulation of interleukin-12 production (GO:0032735)	0.000393
regulation of triglyceride metabolic process (GO:0090207)	0.000393
positive regulation of fatty acid metabolic process (GO:0045923)	0.000393
anaphase (GO:0051322)	0.000416
mitotic anaphase (GO:0000090)	0.000416
ribonucleoprotein complex subunit organization (GO:0071826)	0.00042
negative regulation of T cell activation (GO:0050868)	0.000422
positive regulation of MAP kinase activity (GO:0043406)	0.000422
one-carbon compound transport (GO:0019755)	0.000423
negative regulation of cell growth (GO:0030308)	0.000424
positive regulation of carbohydrate metabolic process (GO:0045913)	0.000425
negative regulation of MAPK cascade (GO:0043409)	0.000431
negative regulation of cellular protein metabolic process (GO:0032269)	0.000433
monocarboxylic acid biosynthetic process (GO:0072330)	0.000436
peptide antigen assembly with MHC class II protein complex (GO:0002503)	0.000446
MHC class II protein complex assembly (GO:0002399)	0.000446
entry into host (GO:0044409)	0.000447
entry into host cell (GO:0030260)	0.000447
regulation of interleukin-10 production (GO:0032653)	0.000455
regulation of interleukin-1 secretion (GO:0050704)	0.000455
antibiotic catabolic process (GO:0017001)	0.000455
regulation of interleukin-4 production (GO:0032673)	0.000456
plasma lipoprotein particle remodeling (GO:0034369)	0.000456
protein-lipid complex remodeling (GO:0034368)	0.000456
cellular response to organonitrogen compound (GO:0071417)	0.000459
positive regulation of T cell differentiation (GO:0045582)	0.000474
regulation of transporter activity (GO:0032409)	0.000475
ethanol metabolic process (GO:0006067)	0.000482
positive regulation of epithelial cell proliferation (GO:0050679)	0.000484
carboxylic acid biosynthetic process (GO:0046394)	0.000484
regulation of production of molecular mediator of immune response (GO:0002700)	0.000487
regulation of ion transmembrane transporter activity (GO:0032412)	0.000491
negative regulation of protein phosphorylation (GO:0001933)	0.000493
cellular response to hormone stimulus (GO:0032870)	0.000501
organic acid biosynthetic process (GO:0016053)	0.000502
regulation of antigen receptor-mediated signaling pathway (GO:0050854)	0.000503
membrane invagination (GO:0010324)	0.000507
cell maturation (GO:0048469)	0.000508
negative chemotaxis (GO:0050919)	0.000515
biological phase (GO:0044848)	0.000518
mitotic cell cycle phase (GO:0098763)	0.000518
cell cycle phase (GO:0022403)	0.000518
chromosome segregation (GO:0007059)	0.000524
epithelial cell migration (GO:0010631)	0.000528
negative regulation of triglyceride metabolic process (GO:0090209)	0.000531
urea transport (GO:0015840)	0.000531
protein-containing complex remodeling (GO:0034367)	0.000555
pattern recognition receptor signaling pathway (GO:0002221)	0.000555
semaphorin-plexin signaling pathway (GO:0071526)	0.000556
triglyceride homeostasis (GO:0070328)	0.000556
acylglycerol homeostasis (GO:0055090)	0.000556
regulation of cholesterol storage (GO:0010885)	0.000566
ribonucleoprotein complex assembly (GO:0022618)	0.000566
macromolecule metabolic process (GO:0043170)	0.000567
viral entry into host cell (GO:0046718)	0.000569
regulation of alpha-beta T cell activation (GO:0046634)	0.000569
cAMP-mediated signaling (GO:0019933)	0.000582
organic cyclic compound metabolic process (GO:1901360)	0.000582
protein phosphorylation (GO:0006468)	0.000583
positive regulation of innate immune response (GO:0045089)	0.000585
negative regulation of MAP kinase activity (GO:0043407)	0.000589
icosanoid metabolic process (GO:0006690)	0.000593
innate immune response-activating signal transduction (GO:0002758)	0.000595
regulation of mononuclear cell migration (GO:0071675)	0.000598
regulation of interleukin-2 production (GO:0032663)	0.000598
cellular response to cAMP (GO:0071320)	0.000598
positive regulation of wound healing (GO:0090303)	0.000598
regulation of superoxide anion generation (GO:0032928)	0.000607
RNA splicing (GO:0008380)	0.000607
cellular macromolecule metabolic process (GO:0044260)	0.000617
regulation of proteolysis (GO:0030162)	0.000622
RNA splicing, via transesterification reactions (GO:0000375)	0.000622
protein polyubiquitination (GO:0000209)	0.000622
ribosome biogenesis (GO:0042254)	0.000632
regulation of peptidase activity (GO:0052547)	0.000636
regulation of lipid kinase activity (GO:0043550)	0.000643
endothelial cell migration (GO:0043542)	0.000643
positive regulation of lipid kinase activity (GO:0090218)	0.000656
regulation of macrophage migration (GO:1905521)	0.000656
positive regulation of interleukin-1 secretion (GO:0050716)	0.000656
regulation of cellular ketone metabolic process (GO:0010565)	0.000664
blood vessel endothelial cell migration (GO:0043534)	0.000671
leukocyte proliferation (GO:0070661)	0.000691
negative regulation of response to biotic stimulus (GO:0002832)	0.000691
regulation of systemic arterial blood pressure mediated by a chemical signal (GO:0003044)	0.000692
negative regulation of leukocyte apoptotic process (GO:2000107)	0.000692
negative regulation of cold-induced thermogenesis (GO:0120163)	0.000692
lipid biosynthetic process (GO:0008610)	0.000706
cellular transition metal ion homeostasis (GO:0046916)	0.000712
gliogenesis (GO:0042063)	0.000714
epithelium migration (GO:0090132)	0.000721
positive regulation of response to wounding (GO:1903036)	0.000724
establishment of protein localization (GO:0045184)	0.000739
negative regulation of interleukin-12 production (GO:0032695)	0.000744
positive regulation of interleukin-4 production (GO:0032753)	0.000756
phosphate-containing compound metabolic process (GO:0006796)	0.000761
negative regulation of granulocyte differentiation (GO:0030853)	0.000762
negative regulation of fatty acid oxidation (GO:0046322)	0.000762
Fc receptor mediated stimulatory signaling pathway (GO:0002431)	0.000763
negative regulation of triglyceride catabolic process (GO:0010897)	0.000769
positive regulation of gamma-delta T cell activation (GO:0046645)	0.000769
cellular extravasation (GO:0045123)	0.00077
cellular response to alcohol (GO:0097306)	0.000797
positive regulation of interleukin-2 production (GO:0032743)	0.000806
negative regulation of interleukin-1 production (GO:0032692)	0.000806
regulation of mast cell degranulation (GO:0043304)	0.000806
retinoic acid metabolic process (GO:0042573)	0.000806
positive regulation of myeloid leukocyte mediated immunity (GO:0002888)	0.000806
negative regulation of cytokine biosynthetic process (GO:0042036)	0.000806
activation of MAPK activity (GO:0000187)	0.000812
regulation of toll-like receptor signaling pathway (GO:0034121)	0.000814
regulation of sprouting angiogenesis (GO:1903670)	0.000814
endosomal transport (GO:0016197)	0.000821
positive regulation of production of molecular mediator of immune response (GO:0002702)	0.000834
regulation of T cell differentiation (GO:0045580)	0.000835
regulation of blood vessel diameter (GO:0097746)	0.000877
regulation of tube diameter (GO:0035296)	0.000877
positive regulation of dephosphorylation (GO:0035306)	0.000879
cellular macromolecule localization (GO:0070727)	0.00089
response to nutrient levels (GO:0031667)	0.000896
mRNA splicing, via spliceosome (GO:0000398)	0.000907
RNA splicing, via transesterification reactions with bulged adenosine as nucleophile (GO:0000377)	0.000907
regulation of action potential (GO:0098900)	0.000915
cytokine secretion (GO:0050663)	0.000915
regulation of cell killing (GO:0031341)	0.000915
signal transduction by protein phosphorylation (GO:0023014)	0.000918
regulation of tube size (GO:0035150)	0.000923
ruffle organization (GO:0031529)	0.000933
regulation of membrane protein ectodomain proteolysis (GO:0051043)	0.000933
calcium-mediated signaling using intracellular calcium source (GO:0035584)	0.000933
positive regulation of macrophage activation (GO:0043032)	0.000933
response to prostaglandin E (GO:0034695)	0.000933
regulation of transmembrane transporter activity (GO:0022898)	0.00094
peptidyl-tyrosine autophosphorylation (GO:0038083)	0.000962
regulation of axon extension involved in axon guidance (GO:0048841)	0.000962
regulation of granulocyte differentiation (GO:0030852)	0.000963
female genitalia development (GO:0030540)	0.000963
phosphorus metabolic process (GO:0006793)	0.00097
mesenchymal cell differentiation (GO:0048762)	0.000974
regulation of bone remodeling (GO:0046850)	0.00105
proteasomal protein catabolic process (GO:0010498)	0.00105
regulation of unsaturated fatty acid biosynthetic process (GO:2001279)	0.00106
regulation of neutrophil activation (GO:1902563)	0.00106
negative regulation of collagen biosynthetic process (GO:0032966)	0.00106
negative thymic T cell selection (GO:0045060)	0.00106
synapse pruning (GO:0098883)	0.00106
regulation of tau-protein kinase activity (GO:1902947)	0.00106
cellular protein localization (GO:0034613)	0.00106
fatty acid derivative biosynthetic process (GO:1901570)	0.00107
cellular lipid catabolic process (GO:0044242)	0.00108
regulation of muscle system process (GO:0090257)	0.00109
negative regulation of metabolic process (GO:0009892)	0.00109
positive regulation of endocytosis (GO:0045807)	0.0011
negative regulation of innate immune response (GO:0045824)	0.00112
activation of protein kinase activity (GO:0032147)	0.00113
regulation of cell morphogenesis (GO:0022604)	0.00113
positive regulation of leukocyte degranulation (GO:0043302)	0.00114
cGMP-mediated signaling (GO:0019934)	0.00114
positive regulation of interleukin-1 beta secretion (GO:0050718)	0.00114
response to reactive oxygen species (GO:0000302)	0.00114
glycerolipid metabolic process (GO:0046486)	0.00115
alpha-beta T cell differentiation (GO:0046632)	0.00119
substrate adhesion-dependent cell spreading (GO:0034446)	0.00119
neurotransmitter transport (GO:0006836)	0.00119
positive regulation of hormone secretion (GO:0046887)	0.0012
negative regulation of cardiac muscle hypertrophy in response to stress (GO:1903243)	0.00123
peptide antigen assembly with MHC protein complex (GO:0002501)	0.00123
regulation of hepatic stellate cell activation (GO:2000489)	0.00123
negative regulation of cardiac muscle adaptation (GO:0010616)	0.00123
mononuclear cell differentiation (GO:1903131)	0.00123
monocyte differentiation (GO:0030224)	0.00123
negative regulation of cellular component organization (GO:0051129)	0.00123
regulation of regulated secretory pathway (GO:1903305)	0.00127
regulation of neurotransmitter levels (GO:0001505)	0.00127
epithelial cell differentiation (GO:0030855)	0.00128
regulation of superoxide metabolic process (GO:0090322)	0.00135
positive regulation of phosphatase activity (GO:0010922)	0.00135
epithelial cell morphogenesis (GO:0003382)	0.00135
negative regulation of leukocyte mediated immunity (GO:0002704)	0.00136
cellular response to external stimulus (GO:0071496)	0.00137
RNA 3'-end processing (GO:0031123)	0.00137
negative regulation of axon extension involved in axon guidance (GO:0048843)	0.00138
positive regulation of positive chemotaxis (GO:0050927)	0.00138
regulation of lipopolysaccharide-mediated signaling pathway (GO:0031664)	0.00138
regulation of macrophage chemotaxis (GO:0010758)	0.00138
immune response-regulating cell surface receptor signaling pathway involved in phagocytosis (GO:0002433)	0.00139
Fc-gamma receptor signaling pathway involved in phagocytosis (GO:0038096)	0.00139
lipid homeostasis (GO:0055088)	0.00139
negative regulation of kinase activity (GO:0033673)	0.00139
negative regulation of axon extension (GO:0030517)	0.0014
regulation of plasma lipoprotein particle levels (GO:0097006)	0.00141
positive regulation of endothelial cell proliferation (GO:0001938)	0.00141
tissue migration (GO:0090130)	0.00141
negative regulation of multi-organism process (GO:0043901)	0.00143
negative T cell selection (GO:0043383)	0.00144
regulation of triglyceride catabolic process (GO:0010896)	0.00144
regulation of sequestering of triglyceride (GO:0010889)	0.00144
negative regulation of collagen metabolic process (GO:0010713)	0.00144
positive regulation of inflammatory response to antigenic stimulus (GO:0002863)	0.00144
cellular response to nitrogen compound (GO:1901699)	0.00147
regulation of stress fiber assembly (GO:0051492)	0.0015
regulation of DNA-binding transcription factor activity (GO:0051090)	0.00153
positive regulation of fatty acid biosynthetic process (GO:0045723)	0.00154
negative regulation of platelet activation (GO:0010544)	0.00154
glycerolipid catabolic process (GO:0046503)	0.00154
regulation of fat cell differentiation (GO:0045598)	0.00154
response to hypoxia (GO:0001666)	0.00154
positive regulation of actin filament bundle assembly (GO:0032233)	0.00159
negative regulation of leukocyte cell-cell adhesion (GO:1903038)	0.0016
mitotic cell cycle phase transition (GO:0044772)	0.00164
regulation of B cell differentiation (GO:0045577)	0.00166
CD4-positive, alpha-beta T cell differentiation involved in immune response (GO:0002294)	0.00166
response to dietary excess (GO:0002021)	0.00166
regulation of positive chemotaxis (GO:0050926)	0.00166
positive T cell selection (GO:0043368)	0.00166
response to lipoprotein particle (GO:0055094)	0.00166
T-helper cell differentiation (GO:0042093)	0.00166
DNA replication (GO:0006260)	0.00167
rRNA processing (GO:0006364)	0.00169
mRNA catabolic process (GO:0006402)	0.00171
nuclear division (GO:0000280)	0.00172
positive regulation of calcium ion transport (GO:0051928)	0.00173
regulation of alcohol biosynthetic process (GO:1902930)	0.00174
receptor internalization (GO:0031623)	0.00177
alpha-beta T cell activation (GO:0046631)	0.00177
negative regulation of peptidase activity (GO:0010466)	0.00178
cell recognition (GO:0008037)	0.0018
response to oxygen levels (GO:0070482)	0.00181
negative regulation of hemopoiesis (GO:1903707)	0.00183
positive regulation of interleukin-10 production (GO:0032733)	0.00184
response to copper ion (GO:0046688)	0.00184
icosanoid biosynthetic process (GO:0046456)	0.00184
negative regulation of leukocyte migration (GO:0002686)	0.00184
organelle fission (GO:0048285)	0.00184
positive regulation of dendritic cell antigen processing and presentation (GO:0002606)	0.00185
MHC protein complex assembly (GO:0002396)	0.00185
cellular response to interleukin-3 (GO:0036016)	0.00185
response to interleukin-3 (GO:0036015)	0.00185
positive regulation of cholesterol storage (GO:0010886)	0.00185
regulation of gamma-delta T cell activation (GO:0046643)	0.00185
regeneration (GO:0031099)	0.00187
cell junction organization (GO:0034330)	0.00189
negative regulation of amyloid-beta formation (GO:1902430)	0.00191
regulation of lipoprotein metabolic process (GO:0050746)	0.00191
G protein-coupled purinergic nucleotide receptor signaling pathway (GO:0035589)	0.00191
regulation of acute inflammatory response to antigenic stimulus (GO:0002864)	0.00191
triglyceride biosynthetic process (GO:0019432)	0.00192
positive regulation of T-helper 1 type immune response (GO:0002827)	0.00192
organic hydroxy compound catabolic process (GO:1901616)	0.00192
organic hydroxy compound transport (GO:0015850)	0.00194
regulation of endopeptidase activity (GO:0052548)	0.00196
protein ubiquitination (GO:0016567)	0.00197
tissue regeneration (GO:0042246)	0.00198
negative regulation of osteoclast differentiation (GO:0045671)	0.00199
negative regulation of axon guidance (GO:1902668)	0.00199
alpha-beta T cell differentiation involved in immune response (GO:0002293)	0.00199
alpha-beta T cell activation involved in immune response (GO:0002287)	0.00199
purinergic receptor signaling pathway (GO:0035587)	0.00199
toll-like receptor signaling pathway (GO:0002224)	0.00201
regulation of muscle contraction (GO:0006937)	0.00204
extracellular matrix organization (GO:0030198)	0.00204
regulation of sequestering of calcium ion (GO:0051282)	0.00209
regulation of interleukin-1 beta secretion (GO:0050706)	0.0021
complement activation (GO:0006956)	0.00212
regulation of collagen biosynthetic process (GO:0032965)	0.00214
positive regulation of lymphocyte migration (GO:2000403)	0.00214
T cell proliferation (GO:0042098)	0.00214
macromolecule biosynthetic process (GO:0009059)	0.00218
positive regulation of smooth muscle cell proliferation (GO:0048661)	0.00219
response to tumor necrosis factor (GO:0034612)	0.00223
negative regulation of protein kinase activity (GO:0006469)	0.00224
regulation of membrane potential (GO:0042391)	0.00224
nucleocytoplasmic transport (GO:0006913)	0.00227
positive regulation of B cell activation (GO:0050871)	0.00228
nuclear transport (GO:0051169)	0.00228
actin filament-based process (GO:0030029)	0.00235
regulation of lipoprotein lipase activity (GO:0051004)	0.00236
cellular response to lipoprotein particle stimulus (GO:0071402)	0.00236
negative regulation of cell morphogenesis involved in differentiation (GO:0010771)	0.00238
positive regulation of adaptive immune response based on somatic recombination of immune receptors built from immunoglobulin superfamily domains (GO:0002824)	0.00238
T cell differentiation in thymus (GO:0033077)	0.00239
sprouting angiogenesis (GO:0002040)	0.00247
positive regulation of myeloid leukocyte differentiation (GO:0002763)	0.00247
renal absorption (GO:0070293)	0.00248
regulation of long-term synaptic depression (GO:1900452)	0.00248
regulation of peroxisome proliferator activated receptor signaling pathway (GO:0035358)	0.00248
negative regulation of smooth muscle contraction (GO:0045986)	0.00248
triglyceride-rich lipoprotein particle remodeling (GO:0034370)	0.00248
regulation of primary metabolic process (GO:0080090)	0.00252
amide biosynthetic process (GO:0043604)	0.00252
activation of innate immune response (GO:0002218)	0.00254
antigen processing and presentation of peptide antigen (GO:0048002)	0.00255
regulation of neutrophil differentiation (GO:0045658)	0.00256
positive regulation of gamma-delta T cell differentiation (GO:0045588)	0.00256
negative regulation of interleukin-12 secretion (GO:2001183)	0.00256
response to molecule of fungal origin (GO:0002238)	0.00256
cellular response to molecule of fungal origin (GO:0071226)	0.00256
regulation of cardiac muscle contraction (GO:0055117)	0.00257
proteasome-mediated ubiquitin-dependent protein catabolic process (GO:0043161)	0.00258
positive regulation of leukocyte mediated immunity (GO:0002705)	0.0026
response to oxidative stress (GO:0006979)	0.00262
positive regulation of unsaturated fatty acid biosynthetic process (GO:2001280)	0.00266
regulation of fibroblast growth factor production (GO:0090270)	0.00266
regulation of neutrophil degranulation (GO:0043313)	0.00266
positive regulation of acute inflammatory response to antigenic stimulus (GO:0002866)	0.00266
release of sequestered calcium ion into cytosol by sarcoplasmic reticulum (GO:0014808)	0.00266
response to decreased oxygen levels (GO:0036293)	0.00267
maintenance of location (GO:0051235)	0.0027
negative regulation of ERK1 and ERK2 cascade (GO:0070373)	0.00271
positive regulation of phagocytosis (GO:0050766)	0.00271
microtubule-based process (GO:0007017)	0.00272
regulation of cell shape (GO:0008360)	0.00274
positive regulation of blood vessel diameter (GO:0097755)	0.00277
temperature homeostasis (GO:0001659)	0.00278
regulation of leukocyte mediated cytotoxicity (GO:0001910)	0.00282
response to interleukin-6 (GO:0070741)	0.00284
positive regulation of exocytosis (GO:0045921)	0.00285
mast cell activation (GO:0045576)	0.00287
amyloid-beta clearance (GO:0097242)	0.00287
acylglycerol biosynthetic process (GO:0046463)	0.00287
neutral lipid biosynthetic process (GO:0046460)	0.00287
negative regulation of transferase activity (GO:0051348)	0.00287
negative regulation of catabolic process (GO:0009895)	0.00288
peptide transport (GO:0015833)	0.00294
regulation of endothelial cell migration (GO:0010594)	0.003
regulation of developmental growth (GO:0048638)	0.00302
negative regulation of hydrolase activity (GO:0051346)	0.00303
steroid metabolic process (GO:0008202)	0.00304
antigen processing and presentation (GO:0019882)	0.00305
negative regulation of lipid biosynthetic process (GO:0051055)	0.00306
regulation of natural killer cell mediated immunity (GO:0002715)	0.00306
positive regulation of cellular carbohydrate metabolic process (GO:0010676)	0.00309
epithelium development (GO:0060429)	0.00309
positive regulation of interleukin-6 biosynthetic process (GO:0045410)	0.00316
lipoprotein localization (GO:0044872)	0.00316
fructose metabolic process (GO:0006000)	0.00316
positive regulation of chemokine secretion (GO:0090197)	0.00316
lipoprotein transport (GO:0042953)	0.00316
iron ion transmembrane transport (GO:0034755)	0.00316
negative regulation of amyloid precursor protein catabolic process (GO:1902992)	0.00316
positive regulation of ion transmembrane transport (GO:0034767)	0.00322
negative regulation of B cell activation (GO:0050869)	0.00325
regulation of neuroinflammatory response (GO:0150077)	0.00325
positive regulation of pri-miRNA transcription by RNA polymerase II (GO:1902895)	0.00325
regulation of sensory perception of pain (GO:0051930)	0.00326
protein transport (GO:0015031)	0.0033
cellular response to drug (GO:0035690)	0.00333
nuclear-transcribed mRNA catabolic process (GO:0000956)	0.00333
regulation of protein binding (GO:0043393)	0.00334
regulation of actomyosin structure organization (GO:0110020)	0.00337
establishment of protein localization to membrane (GO:0090150)	0.00338
cholesterol homeostasis (GO:0042632)	0.00339
